# Supplementary material for: Assessing canalisation of intraspecific variation on a macroevolutionary scale: the case of crinoid arms through the Phanerozoic
Source: PeerJ. 2018 May 31;6:e4899. doi: 10.7717/peerj.4899 (PMC5985148; doi:10.7717/peerj.4899)
Supplement: Supplemental Information 1 — R code—intraspecific variation of primibrachials in the Phanerozoic. [file peerj-06-4899-s001.r]

###############################################################################
##################CRINOIDS INTRA- AND INTER-SPECIFIC VARIATION#################
###############################################################################

library(dplyr)
library(plyr)
library(reshape2)
library(paleoTS)
library(multcomp)
library(nortest)
library(MASS)
library(moments)
library(tscount)
library(picante)
library(stats)
library(nortest)
library(scales)
library(Hmisc)

# set working directory
  setwd("~/Dropbox/Crinoideos/Datasets")
  
# read file
  crinoids.all<-read.csv("Pimiento et al.Dataset.csv")

# delete specimens from private collections
  crinoids.all<-crinoids.all[crinoids.all$collection_number!="Ref (see remarks)", ]
  
# combine Cenozoic samples in one
  crinoids.all$period<-as.vector(crinoids.all$period)
  crinoids.all$period[crinoids.all$period=="Paleogene"] <- "Cenozoic"
  crinoids.all$period[crinoids.all$period=="Neogene"] <- "Cenozoic"
  crinoids.all$period[crinoids.all$period=="Recent"] <- "Cenozoic"
  
# assess for differences in samples size
  sample.size.ALL<-ddply(crinoids.all,~period,summarise,S=length(unique(species)),N=length(species))
  species.data<-ddply(crinoids.all,~species+subclass+clade, summarise, N=length(species))
  
###############################################################################
# INTRASPECIFIC VARIATION #
###############################################################################

# table with all species
  all.species<-table(crinoids.all$species)
  
# select only species with more than 5 specimens
  trimed<-subset(crinoids.all, species %in% names(all.species[all.species >= 5]))
  
# assess sampling differences
  sample.size<-ddply(trimed,~period,summarise, s=length(unique(species)),n=length(species))
  pie(sample.size$n, labels = sample.size$period) # specimens plot
  pie(sample.size$s, labels = sample.size$period) # species plot
  
# create table for paper using trimmed + all data
  table1<-merge(sample.size.ALL, sample.size, by="period")
  write.csv(table1,file="~/Dropbox/Crinoideos/Manuscript/table1.csv") #writes table in wd
  
# create dataframes per arm using primibrachials
  arm.i=data.frame(subclass=trimed$subclass, clade=trimed$clade,species=trimed$species, 
                   period= trimed$period,Ibr= trimed$IBr1)
  arm.ii=data.frame(subclass=trimed$subclass, clade=trimed$clade,species=trimed$species, 
                    period= trimed$period,Ibr= trimed$IBr2)
  arm.iii=data.frame(subclass=trimed$subclass, clade=trimed$clade,species=trimed$species, 
                     period= trimed$period,Ibr= trimed$IBr3)
  arm.iv=data.frame(subclass=trimed$subclass, clade=trimed$clade,species=trimed$species, 
                    period= trimed$period, Ibr= trimed$IBr4)
  arm.v=data.frame(subclass=trimed$subclass, clade=trimed$clade,species=trimed$species, 
                   period= trimed$period, Ibr= trimed$IBr5)
  
# combine drataframes/all arms
  Crin <- rbind(arm.i, arm.ii, arm.iii, arm.iv, arm.v)

# get rid of NAs
  Crin<- na.omit(Crin)

# add numerical values for time (mid_age)
  Crin$Ma<-as.vector(Crin$period)
  Crin$Ma[Crin$Ma=="Ordovician"] <- 467; Crin$Ma[Crin$Ma=="Silurian"] <- 433;
  Crin$Ma[Crin$Ma=="Devonian"] <- 388; Crin$Ma[Crin$Ma=="Carboniferous"] <- 323;
  Crin$Ma[Crin$Ma=="Permian"] <- 272; Crin$Ma[Crin$Ma=="Triassic"] <- 237; 
  Crin$Ma[Crin$Ma=="Jurassic"] <- 168;Crin$Ma[Crin$Ma=="Cretaceous"] <- 100; 
  Crin$Ma[Crin$Ma=="Cenozoic"] <- 33
  Crin$Ma<-as.numeric(Crin$Ma)

# order by time bin
  Crin <- Crin[order(Crin[,"Ma"]),]

# summarize data per species
  summary<-ddply(Crin,~species+period+Ma, summarise, range=(max(Ibr)-min(Ibr)), average=mean(Ibr),
                sd=sd(Ibr),N=length(species))
# calculate intraspecific variation (coeficient of variation, herin=CV)
  summary$CV<-summary$sd/summary$average
  summary # see summarized data
  
# ADDRESS SAMPLING SIZE ISSUES

# summarize number of specimens per species per period    
  species.samples<-ddply(trimed, ~species, summarise, N=length(species))
# combine with CV data
  species.CV<-summary
  species.CV$range=NULL;species.CV$average=NULL;species.CV$sd=NULL;species.CV$N=NULL;species.CV$Ma=NULL
  species.CV.time<-merge(species.CV, species.samples, by="species", ALL=T)
# correlation
  modelSN<-lm(CV~N, data=species.CV.time)
  summary(modelSN)
  
# ASSESS FOR CALANLIZATION USING A LINEAR CORRELATION AND LOESS

# all data
  lm.data<-as.data.frame(cbind(as.numeric(summary$CV), as.numeric(summary$Ma))) #create dataframe
  lm.data<-na.omit(lm.data)
  colnames(lm.data)<-c("CV", "Ma")
  # test for nromality
    shapiro.test(lm.data$CV)
  lm<-lm(CV~Ma, data=lm.data) # linear model
  summary(lm)
  
# excluding high extremes
  max(lm.data$CV)
  lm.data.new<-subset(lm.data, Ma!="323")
  lm2<-lm(CV~Ma, data=lm.data.new)
  summary(lm2)
  
# excluding low extremes (zeros)
  lm.data.new2<-subset(lm.data, CV!="0")
  lm3<-lm(CV~Ma, data=lm.data.new2)
  summary(lm3)

# ASSESS FOR CALANLIZATION TESTING FOR EVOLUTIONARY MODELS
  
# summary data per species mean values to use in evo. models
  evo<-ddply(summary,~Ma,summarise, mm=mean(CV),vv=mean(sd^2), nn=length(species))
  evo$tt<-as.numeric(evo$Ma); evo$Ma=NULL; evo$nn<-as.numeric(evo$nn)
  evo<-evo[order(evo[,"tt"]),]
  
# convert to PaleoTS object
  evo.mode<-as.paleoTS(evo$mm, evo$vv, evo$nn, evo$tt, MM = NULL, genpars = NULL, label = "Intraspecific variation",
                       start.age = NULL, oldest = c("first","last"),reset.time = T)
  
# assess different hypotheses
  ou<-opt.GRW(evo.mode, pool=T ,cl=list(fnscale=-1),meth="L-BFGS-B",hess=F)
  bm<-opt.URW(evo.mode, pool=T ,cl=list(fnscale=-1),meth="L-BFGS-B",hess=F)
  st<-opt.Stasis(evo.mode, pool=T ,cl=list(fnscale=-1),meth="L-BFGS-B",hess=F)

# select best fit
  comp<-compareModels(st,bm,ou,silent = F)
  #write.csv(comp,file="~/Dropbox/Crinoideos/Manuscript/table2.csv")

# correlation
  modelSN2<-lm(mm~nn, data=evo)
  summary(modelSN)

# ASSESS FOR CANALIZATION IN INDIVIUDAL CLADES
  
# subset clades
  Articulata<-subset(Crin, clade=="Articulata"); unique(Articulata$period); length(Articulata[,1])
  Cyathoformes<-subset(Crin, clade=="Cyathoformes"); unique(Cyathoformes$period); length(Cyathoformes[,1])
  Diplobathrida<-subset(Crin, clade=="Diplobathrida"); unique(Diplobathrida$period); length(Diplobathrida[,1])
  Disparida<-subset(Crin, clade=="Disparida"); unique(Disparida$period); length(Disparida[,1])
  Flexibilia<-subset(Crin, clade=="Flexibilia"); unique(Flexibilia$period); length(Flexibilia[,1])
  Monobathrida<-subset(Crin, clade=="Monobathrida"); unique(Monobathrida$period); length(Monobathrida[,1])

# subset subclasses
  Camerata<-subset(Crin, subclass=="Camerata"); unique(Camerata$period); length(Camerata[,1])
  Pentacrinoidea<-subset(Crin, subclass=="Pentacrinoidea"); unique(Pentacrinoidea$period); length(Pentacrinoidea[,1])
    
# assess intraspecific variation for each clade
  # Articulata
    summaryA<-ddply(Articulata,~species+Ma,summarise,range=(max(Ibr)-min(Ibr)), average=mean(Ibr), sd=sd(Ibr))
    summaryA$CV<-summaryA$sd/summaryA$average
    # linear model
      lmA=lm(CV~Ma, data=summaryA)
      summary(lmA)
    # assess evo. models
      evoA<-ddply(summaryA,~Ma,summarise, mm=mean(CV),vv=mean(sd^2), nn=length(species))
      evoA$tt<-evoA$Ma; evoA$Ma=NULL; evoA$nn<-as.numeric(evoA$nn)
      evoA<-evoA[order(evoA[,"tt"]),]
      evo.modeA<-as.paleoTS(evoA$mm, evoA$vv, evoA$nn, evoA$tt, MM = NULL, genpars = NULL, label = "Articulata",
                             start.age = NULL, oldest = c("first","last"),reset.time = T)
      ouA<-opt.GRW(evo.modeA, pool=T ,cl=list(fnscale=-1),meth="L-BFGS-B",hess=F)
      bmA<-opt.URW(evo.modeA, pool=T ,cl=list(fnscale=-1),meth="L-BFGS-B",hess=F)
      stA<-opt.Stasis(evo.modeA, pool=T ,cl=list(fnscale=-1),meth="L-BFGS-B",hess=F)
      comp<-compareModels(stA,bmA,ouA,silent = F)
      
  # Cyathoformes
    summaryCy<-ddply(Cyathoformes,~species+Ma,summarise,range=(max(Ibr)-min(Ibr)), average=mean(Ibr), sd=sd(Ibr))
    summaryCy$CV<-summaryCy$sd/summaryCy$average
    # linear model
      lmCy=lm(CV~Ma, data=summaryCy)
      summary(lmCy)
    # assess evo. models
      evoCy<-ddply(summaryCy,~Ma,summarise, mm=mean(CV),vv=mean(sd^2), nn=length(species))
      evoCy$tt<-evoCy$Ma; evoCy$Ma=NULL; evoCy$nn<-as.numeric(evoCy$nn)
      evoCy<-evoCy[order(evoCy[,"tt"]),]
      evo.modeCy<-as.paleoTS(evoCy$mm, evoCy$vv, evoCy$nn, evoCy$tt, MM = NULL, genpars = NULL, label = "Cyathoformes",
                            start.age = NULL, oldest = c("first","last"),reset.time = T)
      ouCy<-opt.GRW(evo.modeCy, pool=T ,cl=list(fnscale=-1),meth="L-BFGS-B",hess=F)
      bmCy<-opt.URW(evo.modeCy, pool=T ,cl=list(fnscale=-1),meth="L-BFGS-B",hess=F)
      stCy<-opt.Stasis(evo.modeCy, pool=T ,cl=list(fnscale=-1),meth="L-BFGS-B",hess=F)
      comp<-compareModels(stCy,bmCy,ouCy,silent = F)
      
  # Diplobathrida
    summaryDip<-ddply(Diplobathrida,~species+Ma,summarise,range=(max(Ibr)-min(Ibr)), average=mean(Ibr), sd=sd(Ibr))
    summaryDip$CV<-summaryDip$sd/summaryDip$average
    # assess evo. models
      evoDip<-ddply(summaryDip,~Ma,summarise, mm=mean(CV),vv=mean(sd^2), nn=length(species))#too small sample size; no evo analyses performed
    
  # Disparida
    summaryDisp<-ddply(Disparida,~species+Ma,summarise,range=(max(Ibr)-min(Ibr)), average=mean(Ibr), sd=sd(Ibr))
    summaryDisp$CV<-summaryDisp$sd/summaryDisp$average
    # assess evo. models
      evoDis<-ddply(summaryDisp,~Ma,summarise, mm=mean(CV),vv=mean(sd^2), nn=length(species))#too small sample size; no evo analyses performed
    
  # Flexibilia
    summaryF<-ddply(Flexibilia,~species+Ma,summarise,range=(max(Ibr)-min(Ibr)), average=mean(Ibr), sd=sd(Ibr))
    summaryF$CV<-summaryF$sd/summaryF$average
    # linear model
      lmF=lm(CV~Ma, data=summaryF)
      summary(lmF)
    # assess evo. models
      evoF<-ddply(summaryF,~Ma,summarise, mm=mean(CV),vv=mean(sd^2), nn=length(species))#too small sample size; no evo analyses performed

  # Monobathrida
    summaryM<-ddply(Monobathrida,~species+Ma,summarise,range=(max(Ibr)-min(Ibr)), average=mean(Ibr), sd=sd(Ibr))
    summaryM$CV<-summaryM$sd/summaryM$average
    # linear model
      lmM=lm(CV~Ma, data=summaryM)
      summary(lmM)
    # assess evo. models
      evoM<-ddply(summaryM,~Ma,summarise, mm=mean(CV),vv=mean(sd^2), nn=length(species)) #too small sample size; no evo analyses performed
      
# assess intraspecific variation for each subclass
  # Camerata
    summaryC<-ddply(Camerata,~species+Ma,summarise,range=(max(Ibr)-min(Ibr)), average=mean(Ibr), sd=sd(Ibr))
    summaryC$CV<-summaryC$sd/summaryC$average
    # linear model
      lmC=lm(CV~Ma, data=summaryC)
      summary(lmC)
    # assess evo. models
      evoC<-ddply(summaryC,~Ma,summarise, mm=mean(CV),vv=mean(sd^2), nn=length(species)) #too small sample size; no evo analyses performed
 
 # Pentacrinoidea
    summaryP<-ddply(Pentacrinoidea,~species+Ma,summarise,range=(max(Ibr)-min(Ibr)), average=mean(Ibr), sd=sd(Ibr))
    summaryP$CV<-summaryP$sd/summaryP$average
    # linear model
      lmP=lm(CV~Ma, data=summaryP)
      summary(lmP)
    # assess evo. models
      evoP<-ddply(summaryP,~Ma,summarise, mm=mean(CV),vv=mean(sd^2), nn=length(species))
      evoP$tt<-evoP$Ma; evoP$Ma=NULL; evoP$nn<-as.numeric(evoP$nn)
      evoP<-evoP[order(evoP[,"tt"]),]
      evo.modeP<-as.paleoTS(evoP$mm, evoP$vv, evoP$nn, evoP$tt, MM = NULL, genpars = NULL, label = "Pentacrinoidea",
                         start.age = NULL, oldest = c("first","last"),reset.time = T)
      ouP<-opt.GRW(evo.modeP, pool=T ,cl=list(fnscale=-1),meth="L-BFGS-B",hess=F)
      bmP<-opt.URW(evo.modeP, pool=T ,cl=list(fnscale=-1),meth="L-BFGS-B",hess=F)
      stP<-opt.Stasis(evo.modeP, pool=T ,cl=list(fnscale=-1),meth="L-BFGS-B",hess=F)
      comp<-compareModels(stP,bmP,ouP,silent = F)

###############################################################################
# INTERSPECIFIC VARIATION #
###############################################################################
    
# create drataframe per arm
  D.arm.i<-data.frame(species=crinoids.all$species, period= crinoids.all$period, Ibr= crinoids.all$IBr1,
                     epoch= crinoids.all$epoch)
  D.arm.ii<-data.frame(species=crinoids.all$species, period= crinoids.all$period, Ibr= crinoids.all$IBr2,
                      epoch= crinoids.all$epoch)
  D.arm.iii<-data.frame(species=crinoids.all$species, period= crinoids.all$period, Ibr= crinoids.all$IBr3,
                       epoch= crinoids.all$epoch)
  D.arm.iv<-data.frame(species=crinoids.all$species, period= crinoids.all$period, Ibr= crinoids.all$IBr4,
                      epoch= crinoids.all$epoch)
  D.arm.v<-data.frame(species=crinoids.all$species, period= crinoids.all$period, Ibr= crinoids.all$IBr5,
                     epoch= crinoids.all$epoch)
# combine all arms
  D.Crin <- rbind(D.arm.i, D.arm.ii, D.arm.iii, D.arm.iv, D.arm.v)
  
# get rid of NAs
  D.Crin<- na.omit(D.Crin)
  
# order by species
  D.Crin <- D.Crin[order(D.Crin[,"species"]),]
  head(D.Crin)

# summarize per species and time bin
  summaryDis<-ddply(D.Crin,~species+period,summarise,range=(max(Ibr)-min(Ibr)),average=mean(Ibr),sd=sd(Ibr))
  summaryDis$CV<-summaryDis$sd/summaryDis$average
  head(summaryDis)
# add numerical values for time (mid_age)
  summaryDis$Ma<-as.vector(summaryDis$period)
  summaryDis$Ma[summaryDis$Ma=="Ordovician"] <- 467; summaryDis$Ma[summaryDis$Ma=="Silurian"] <- 433;
  summaryDis$Ma[summaryDis$Ma=="Devonian"] <- 388; summaryDis$Ma[summaryDis$Ma=="Carboniferous"] <- 323;
  summaryDis$Ma[summaryDis$Ma=="Permian"] <- 272; summaryDis$Ma[summaryDis$Ma=="Triassic"] <- 237; 
  summaryDis$Ma[summaryDis$Ma=="Jurassic"] <- 168;summaryDis$Ma[summaryDis$Ma=="Cretaceous"] <- 100; 
  summaryDis$Ma[summaryDis$Ma=="Cenozoic"] <- 33
  summaryDis$Ma<-as.numeric(summaryDis$Ma)
  summaryDis <- summaryDis[order(summaryDis[,"Ma"]),]
  head(summaryDis)

# merge with data from previous analyses (<5 sps for presentation)  
  tableS1<-merge(summaryDis, species.data, by="species")
  tableS1<-tableS1[order(tableS1[,"Ma"]),]
  head(tableS1)
  write.csv(tableS1,file="~/Dropbox/Crinoideos/Manuscript/tableS1.csv")
  
# SIMILARITY ANALYSIS
  
# create community data
  community<-dcast(summaryDis, Ma~species)
# give 0 and 1 for presence and absence 
  community[is.na(community)]<-0
  community$Ma<-as.numeric(community$Ma)
  community<- community[order(community[,"Ma"]),]
  head(community)
  rownames(community)<-community$Ma
# delete taxa column
  community$Ma<-NULL
# covert to matrix
  community<-data.matrix(community)
# distance matrix between species
  species<-summaryDis
  species$period<-NULL; species$Ma<-NULL; species$meanIbr<-NULL;species$sd=NULL;species$CV=NULL
  species$average=NULL #deletes unnecesary rows
  duplicated(species$species) #duplicates not allowed
  rownames(species)<-species$species
  species$species<-NULL
  head(species)
  speciesD<-dist(species)
  speciesD<-as.matrix(speciesD)
  
# match taxa names in distance and abundance matrices
  #community<-community[,match(colnames(community), colnames(community))]
  
  MPD<-mpd(community, speciesD, abundance.weighted=FALSE)
  tt<-rownames(community)
  rownames(community)
  dist.data<-as.data.frame(cbind(MPD,tt))
  dist.data<- na.omit(dist.data)
  dist.data$tt<-as.numeric(as.character(dist.data$tt))
  dist.data$MPD<-as.numeric(as.character(dist.data$MPD))
  
# standardized effect size (draw standard deviation)
  #MPD.rand=ses.mpd(community, speciesD, abundance.weighted = FALSE, runs = 999, 
                   #iterations = 1000)
   
# CORRELATE INTRA- INTER-SPECIFIC VARIATION

# use function
  source("http://www.graemetlloyd.com/pubdata/functions_2.r") 
  intra<-evo; intra$vv<-NULL;intra$nn<-NULL
  inter<-dist.data
# generalized differences   
  gd.intra<-gen.diff(intra$mm,intra$tt) #intraspecific variation vs.
  gd.inter<-gen.diff(inter$MPD,inter$tt) #interspecific variation
#correlatoon  
  r=cor.test(gd.inter,gd.intra,method="spearman")  

###############################################################################
# PLOTS #
###############################################################################
  
# PLOT SAMPLING SIZE EFFECTS
  # CV per species per time
    pdf("~/Dropbox/Crinoideos/Manuscript/Figures/Pimientoetal_Fig2.pdf", width=10, height=5) # create panel of figures
    par(mfrow=c(1,2))
    plot(CV~N, data=species.CV.time,pch=1,ylab="Species' CV", xlab="Specimens")
    plot(evo$mm~evo$nn, pch=19, ylab="Mean CV per time bin", xlab="Species")
    dev.off()
  
# PLOT INTRASPECIFIC AND INTERSPECIFIC VARIATION (ALL DATA)
  pdf("~/Dropbox/Crinoideos/Manuscript/Figures/Pimientoetal_Fig.3.pdf", width=5, height=10)
  par(mfrow=c(3,1))
  
# intra-
  # CV per time period 
    plot(CV~Ma, data=summary, ylim=c(-0.2,0.7), pch=16, col=alpha("grey", 0.5),
       main="Intraspecific variation")
  # loess
    source("~/Dropbox/Crinoideos/R scripts/funciones LOESS.R") # available at https://gist.github.com/kylebgorman/6444612 
    y=summary$CV
    x=as.numeric(summary$Ma)
    fit <- loess(y ~ x)
    best.span <- autoloess(fit, span=c(0.1,0.9))$pars$span
    fit <- loess(y ~ x,span= best.span)
    x_fine <- seq(min(x),max(x),0.1)
    pred<-predict(fit,x_fine, se=T, interval="confidence")
    x_fine <- x_fine[!is.na(pred$fit)]
    y.polygon <- c((pred$fit+1.96*pred$se.fit), rev((pred$fit-1.96*pred$se.fit)))
    x.polygon <- c(x_fine, rev(x_fine))
    polygon(x.polygon, y.polygon[!is.na(y.polygon)], col= alpha("brown1",0.3), border=F)
    lines(x_fine,pred$fit[!is.na(pred$fit)], col="brown1",lwd=2)
  # linear correlation
    # CI polygon
      newx <- seq(min(lm.data$Ma), max(lm.data$Ma), length.out=100)
      preds <- predict(lm, newdata = data.frame(Ma=newx),interval = 'confidence')
      polygon(c(rev(newx), newx), c(rev(preds[ ,3]), preds[ ,2]), col = alpha('grey80', 0.5), border = NA)
    # regression lines
      abline(lm, lwd=3)
      abline(lm2, lty=2)
      abline(lm3, lty=2)
    # define erass
      abline(v=252, lty=2);  abline(v=66, lty=2)
  # mode of evolution
    plot(evo.mode,nse=1, pool=T, add= F, modelFit = NULL,pch = 16, lwd = 1.5, col=alpha("brown1",0.3))
      
# inter-
  plot(MPD~tt, data=dist.data, col="white",main="Interspecific variation")
  lines(dist.data$tt,dist.data$MPD, col="darkslategray4", lwd=5)
  # define erass
  abline(v=252, lty=2);  abline(v=66, lty=2)

  dev.off()


  
