# Supplementary material for: Assessing canalisation of intraspecific variation on a macroevolutionary scale: the case of crinoid arms through the Phanerozoic
Source: PeerJ. 2018 May 31;6:e4899. doi: 10.7717/peerj.4899 (PMC5985148; doi:10.7717/peerj.4899)
Supplement: Supplemental Information 2 [file peerj-06-4899-s002.csv]

genus	sp_name	species	subclass	clade	ecology	collection_number	period	epoch	Ma_mid	locality	country	museum_collection	arms	brachial_lev	IBr1	IBr2	IBr3	IBr4	IBr5	IIBr1	IIBr2	IIBr3	IIBr4	IIBr5	Remarks	locality
Chelocrinus	carnalli	Chelocrinus_carnalli	Pentacrinoidea	Articulata	Stalked crinoid	MHI1546/2	Triassic	Anisian	241	Freyburg	Germany	MHI	2	1	2	2
Chelocrinus	carnalli	Chelocrinus_carnalli	Pentacrinoidea	Articulata	Stalked crinoid	MB.E.13	Triassic	Anisian	241	Freyburg	Germany	MHI	2	1	2	2
Chelocrinus	carnalli	Chelocrinus_carnalli	Pentacrinoidea	Articulata	Stalked crinoid	MB.E.274	Triassic	Anisian	241	R�dersdorf	Germany	MHI	2	1	2	2
Chelocrinus	carnalli	Chelocrinus_carnalli	Pentacrinoidea	Articulata	Stalked crinoid	MHI1602	Triassic	Anisian	241	Freyburg	Germany	MHI	1	1	2
Chelocrinus	carnalli	Chelocrinus_carnalli	Pentacrinoidea	Articulata	Stalked crinoid	MHI1546/1	Triassic	Anisian	241	Freyburg	Germany	MHI	3	1	2	2	2
Chelocrinus	carnalli	Chelocrinus_carnalli	Pentacrinoidea	Articulata	Stalked crinoid	FS001.1	Triassic	Anisian	241	R�dersdorf	Germany	Ref (see remarks)	2	1	2	2									SIEGEL, Frank. (Berlin) private collection.
Chelocrinus	carnalli	Chelocrinus_carnalli	Pentacrinoidea	Articulata	Stalked crinoid	FS001.2	Triassic	Anisian	241	R�dersdorf	Germany	Ref (see remarks)	2	1	2	2									SIEGEL, Frank. (Berlin) private collection.
Chelocrinus	carnalli	Chelocrinus_carnalli	Pentacrinoidea	Articulata	Stalked crinoid	FS001.3	Triassic	Anisian	241	R�dersdorf	Germany	Ref (see remarks)	1	1	2										SIEGEL, Frank. (Berlin) private collection.
Chelocrinus	carnalli	Chelocrinus_carnalli	Pentacrinoidea	Articulata	Stalked crinoid	FS001.4	Triassic	Anisian	241	R�dersdorf	Germany	Ref (see remarks)	2	1	2	2									SIEGEL, Frank. (Berlin) private collection.
Chelocrinus	carnalli	Chelocrinus_carnalli	Pentacrinoidea	Articulata	Stalked crinoid	FS001.5	Triassic	Anisian	241	R�dersdorf	Germany	Ref (see remarks)	2	1	2	2									SIEGEL, Frank. (Berlin) private collection.
Encrinus	liliiformis	Encrinus_liliiformis	Pentacrinoidea	Articulata	Stalked crinoid	MHI1043/1	Triassic	Anisian	241	Steinbach	Germany	Ref (see remarks)	2	1	2	2									HAGDORN, H. 2016. From benthic to pseudoplanktonic life: morphological remodeling of the Triassic crinoid Traumatocrinus and the Jurassic Seirocrinus during habitat change. PalZ, 90:225-241.
Isocrinus	hanaii	Isocrinus_hanaii	Pentacrinoidea	Disparida	Planktonic	ME6962	Cretaceous	Aptian	119.5	Moshi	Japan	Ref (see remarks)	3	1	2	2	2								OJI, TATSUO. 1985. Early Cretaceous Isocrinus from Northeast Japan. Palaeontology, 28(4):629-642.
Isocrinus	hanaii	Isocrinus_hanaii	Pentacrinoidea	Disparida	Planktonic	ME6964	Cretaceous	Aptian	119.5	Moshi	Japan	Ref (see remarks)	1	1	2										OJI, TATSUO. 1985. Early Cretaceous Isocrinus from Northeast Japan. Palaeontology, 28(4):629-642.
Isocrinus	hanaii	Isocrinus_hanaii	Pentacrinoidea	Disparida	Planktonic	ME6942	Cretaceous	Aptian	119.5	Haipe	Japan	Ref (see remarks)	1	1	2										OJI, TATSUO. 1985. Early Cretaceous Isocrinus from Northeast Japan. Palaeontology, 28(4):629-642.
Alcimocrinus	girtyi	Alcimocrinus_girtyi	Pentacrinoidea	Cyathoformes	Stalked crinoid	OU4481	Carboniferous	Atokan	309.85	Oklahoma	USA	Ref (see remarks)	3	1	2	2	2								STRIMPLE, H. L. 1975. Middle Pennsylvanian (Atokan) crinoids from Oklahoma and Missouri. The University Kansas Paleontological Contributions.
Atrapocrinus	mutatus	Atrapocrinus_mutatus	Pentacrinoidea	Cyathoformes	Stalked crinoid	OU6076	Carboniferous	Atokan	309.85	Oklahoma	USA	Ref (see remarks)	2	1	1	1									STRIMPLE, H. L. 1975. Middle Pennsylvanian (Atokan) crinoids from Oklahoma and Missouri. The University Kansas Paleontological Contributions.
Ciathrocrinus	grileyi	Ciathrocrinus_grileyi	Pentacrinoidea	Cyathoformes	Stalked crinoid	OU7132	Carboniferous	Atokan	309.85	Oklahoma	USA	Ref (see remarks)	2	1	1	1									STRIMPLE, H. L. 1975. Middle Pennsylvanian (Atokan) crinoids from Oklahoma and Missouri. The University Kansas Paleontological Contributions.
Oklahornacrinus	frostae	Oklahornacrinus_frostae	Pentacrinoidea	Cyathoformes	Stalked crinoid	SUI36790	Carboniferous	Atokan	309.85	Oklahoma	USA	Ref (see remarks)	2	1	2	2									STRIMPLE, H. L. 1975. Middle Pennsylvanian (Atokan) crinoids from Oklahoma and Missouri. The University Kansas Paleontological Contributions.
Proallosocrinus	exemptus	Proallosocrinus_exemptus	Pentacrinoidea	Cyathoformes	Stalked crinoid	OU7127	Carboniferous	Atokan	309.85	Oklahoma	USA	Ref (see remarks)	4	1	2	2	2	2							STRIMPLE, H. L. 1975. Middle Pennsylvanian (Atokan) crinoids from Oklahoma and Missouri. The University Kansas Paleontological Contributions.
Chariocrinus	andreae	Chariocrinus_andreae	Pentacrinoidea	Articulata	Stalked crinoid	PIMUZ 19214	Jurassic	Bajocian	169.65	Roserntal_Liestal	Switzerland	PIMUZ	1	2	2					11	11				HAGDORN, H. 2010. Triassic: the crucial period of post-Palaeozoic crinoid diversification. Swiss Journal of Palaeontology, 130:91-112.
Chariocrinus	andreae	Chariocrinus_andreae	Pentacrinoidea	Articulata	Stalked crinoid	PIMUZ 17659.1	Jurassic	Bajocian	169.65	Liestal	Switzerland	PIMUZ	2	2	2	2				12
Chariocrinus	andreae	Chariocrinus_andreae	Pentacrinoidea	Articulata	Stalked crinoid	PIMUZ 17659.2	Jurassic	Bajocian	169.65	Liestal	Switzerland	PIMUZ	2	1	2	2
Chariocrinus	andreae	Chariocrinus_andreae	Pentacrinoidea	Articulata	Stalked crinoid	PIMUZ 25124.1	Jurassic	Bajocian	169.65	Lausen	Switzerland	PIMUZ	1	2	2					12
Chariocrinus	andreae	Chariocrinus_andreae	Pentacrinoidea	Articulata	Stalked crinoid	PIMUZ 25124.2	Jurassic	Bajocian	169.65	Lausen	Switzerland	PIMUZ	1	2	2					1	12
Chariocrinus	andreae	Chariocrinus_andreae	Pentacrinoidea	Articulata	Stalked crinoid	PIMUZ 25124.3	Jurassic	Bajocian	169.65	Lausen	Switzerland	PIMUZ	1	2	3					14	13	15
Chariocrinus	andreae	Chariocrinus_andreae	Pentacrinoidea	Articulata	Stalked crinoid	MHI003	Jurassic	Bajocian	169.65	Basel	Switzerland	MHI	4	2	2	2	2	2		13	13	11
Chariocrinus	andreae	Chariocrinus_andreae	Pentacrinoidea	Articulata	Stalked crinoid	NMB049	Jurassic	Bajocian	169.65	Glattweg_Liestal	Switzerland	NMB	2	2	2	2				1	1				C569
Chariocrinus	andreae	Chariocrinus_andreae	Pentacrinoidea	Articulata	Stalked crinoid	NMB050	Jurassic	Bajocian	169.65	Glattweg_Liestal	Switzerland	NMB	2	2	2	2				12					162
Chariocrinus	andreae	Chariocrinus_andreae	Pentacrinoidea	Articulata	Stalked crinoid	NMB051	Jurassic	Bajocian	169.65	Glattweg_Liestal	Switzerland	NMB	3	2	2	2	2			12	11				NA
Chariocrinus	andreae	Chariocrinus_andreae	Pentacrinoidea	Articulata	Stalked crinoid	NMB052	Jurassic	Bajocian	169.65	Glattweg_Liestal	Switzerland	NMB	2	2	2	2				12					M8931
Chariocrinus	andreae	Chariocrinus_andreae	Pentacrinoidea	Articulata	Stalked crinoid	NMB053	Jurassic	Bajocian	169.65	Glattweg_Liestal	Switzerland	NMB	2	2	2	2				1					M7718
Chariocrinus	andreae	Chariocrinus_andreae	Pentacrinoidea	Articulata	Stalked crinoid	NMB054.2	Jurassic	Bajocian	169.65	Glattweg_Liestal	Switzerland	NMB	1	2	2					1					M11198
Chariocrinus	andreae	Chariocrinus_andreae	Pentacrinoidea	Articulata	Stalked crinoid	NMB056.3	Jurassic	Bajocian	169.65	Glattweg_Munzachberg	Switzerland	NMB	1	2	2					13					C365
Chariocrinus	andreae	Chariocrinus_andreae	Pentacrinoidea	Articulata	Stalked crinoid	NMB057	Jurassic	Bajocian	169.65	Reigoldswil_Geissrain	Switzerland	NMB	2	2	2	2				1	13	12	13		C1042
Chariocrinus	andreae	Chariocrinus_andreae	Pentacrinoidea	Articulata	Stalked crinoid	NMB058	Jurassic	Bajocian	169.65	Reigoldswil_Geissrain	Switzerland	NMB	3	2	2	2	2			14					C705
Chariocrinus	andreae	Chariocrinus_andreae	Pentacrinoidea	Articulata	Stalked crinoid	NMB059.1	Jurassic	Bajocian	169.65	Steinbruch_Lausen	Switzerland	NMB	2	2	2	2				14					NA
Chariocrinus	andreae	Chariocrinus_andreae	Pentacrinoidea	Articulata	Stalked crinoid	NMB059.2	Jurassic	Bajocian	169.65	Steinbruch_Lausen	Switzerland	NMB	3	2	2	2	2			15	14				NA
Chariocrinus	andreae	Chariocrinus_andreae	Pentacrinoidea	Articulata	Stalked crinoid	NMB060.1	Jurassic	Bajocian	169.65	Steinbruch_Lausen	Switzerland	NMB	1	2	2					13					17403
Chariocrinus	andreae	Chariocrinus_andreae	Pentacrinoidea	Articulata	Stalked crinoid	NMB060.2	Jurassic	Bajocian	169.65	Steinbruch_Lausen	Switzerland	NMB	2	2	2	2				13					17403
Chariocrinus	andreae	Chariocrinus_andreae	Pentacrinoidea	Articulata	Stalked crinoid	NMB061	Jurassic	Bajocian	169.65	Grammet_Lausen	Switzerland	NMB	2	2	2	2				15					17487
Pentacrinites	dargniesi	Pentacrinites_dargniesi	Pentacrinoidea	Articulata	Planktonic	PIMUZ 24611.2	Jurassic	Bajocian	169.65	Heister_Schinznach-Dorf	Switzerland	PIMUZ	3	2	2	2	2			9	9	9	9
Pentacrinites	dargniesi	Pentacrinites_dargniesi	Pentacrinoidea	Articulata	Planktonic	PIMUZ 24618.2	Jurassic	Bajocian	169.65	Rothenfluh_Basel-Landschaft	Switzerland	PIMUZ	2	2	2	2				8	8
Pentacrinites	dargniesi	Pentacrinites_dargniesi	Pentacrinoidea	Articulata	Planktonic	PIMUZ 17722	Jurassic	Bajocian	169.65	Montagne de Develier_Delemont	Switzerland	PIMUZ	3	2	2	2	2			1	9
Pentacrinites	dargniesi	Pentacrinites_dargniesi	Pentacrinoidea	Articulata	Planktonic	R68359	Jurassic	Bajocian	169.65		France	MNHN	2	2	2	2				7	7	7	7
Pentacrinites	dargniesi	Pentacrinites_dargniesi	Pentacrinoidea	Articulata	Planktonic	B12008	Jurassic	Bajocian	169.65	Sa_e-et-Loire	France	MNHN	1	2	2					9	9	9	8
Pentacrinites	dargniesi	Pentacrinites_dargniesi	Pentacrinoidea	Articulata	Planktonic	NMB001.2	Jurassic	Bajocian	169.65	Auenstein	Switzerland	NMB	2	2	2	2				1	11				17490	Auenstein_1
Pentacrinites	dargniesi	Pentacrinites_dargniesi	Pentacrinoidea	Articulata	Planktonic	NMB002	Jurassic	Bajocian	169.65	Auenstein	Switzerland	NMB	2	2	2	2				8	9				17490	Auenstein_1
Pentacrinites	dargniesi	Pentacrinites_dargniesi	Pentacrinoidea	Articulata	Planktonic	NMB003	Jurassic	Bajocian	169.65	Auenstein	Switzerland	NMB	1	2	2					9	9	9			17490	Auenstein_1
Pentacrinites	dargniesi	Pentacrinites_dargniesi	Pentacrinoidea	Articulata	Planktonic	NMB004	Jurassic	Bajocian	169.65	Auenstein	Switzerland	NMB	1	2	2					9	1				15370	Auenstein_2
Pentacrinites	dargniesi	Pentacrinites_dargniesi	Pentacrinoidea	Articulata	Planktonic	NMB047	Jurassic	Bajocian	169.65	Auenstein	Switzerland	NMB	2	2	2	2	2			9	9				15370	Auenstein_2
Pentacrinites	dargniesi	Pentacrinites_dargniesi	Pentacrinoidea	Articulata	Planktonic	NMB005.1	Jurassic	Bajocian	169.65	Auenstein	Switzerland	NMB	1	2	2					8	8				C1192	Auenstein_2
Pentacrinites	dargniesi	Pentacrinites_dargniesi	Pentacrinoidea	Articulata	Planktonic	NMB006	Jurassic	Bajocian	169.65	Winkel	France	NMB	1	2	2					8					18330	Winkel_1
Pentacrinites	dargniesi	Pentacrinites_dargniesi	Pentacrinoidea	Articulata	Planktonic	NMB008	Jurassic	Bajocian	169.65	Schinznach	Switzerland	NMB	1	2	2					9	9				15364
Pentacrinites	dargniesi	Pentacrinites_dargniesi	Pentacrinoidea	Articulata	Planktonic	NMB009	Jurassic	Bajocian	169.65	Schinznach	Switzerland	NMB	5	2	2	2	2	2	2	11	9	11			15364
Pentacrinites	dargniesi	Pentacrinites_dargniesi	Pentacrinoidea	Articulata	Planktonic	NMB010	Jurassic	Bajocian	169.65	Schinznach	Switzerland	NMB	2	2	2	2				8	9	9	9		C380
Pentacrinites	dargniesi	Pentacrinites_dargniesi	Pentacrinoidea	Articulata	Planktonic	NMB012	Jurassic	Bajocian	169.65	Schinznach	Switzerland	NMB	2	2	2	2				9					C740
Pentacrinites	dargniesi	Pentacrinites_dargniesi	Pentacrinoidea	Articulata	Planktonic	NMB013	Jurassic	Bajocian	169.65	Schinznach	Switzerland	NMB	2	2	2	2				9	9				C393
Pentacrinites	dargniesi	Pentacrinites_dargniesi	Pentacrinoidea	Articulata	Planktonic	NMB014	Jurassic	Bajocian	169.65	Schinznach	Switzerland	NMB	2	2	2	2				9	9	9			C1189
Pentacrinites	dargniesi	Pentacrinites_dargniesi	Pentacrinoidea	Articulata	Planktonic	NMB015	Jurassic	Bajocian	169.65	Schinznach	Switzerland	NMB	2	2	2	2				9	9				C383
Pentacrinites	dargniesi	Pentacrinites_dargniesi	Pentacrinoidea	Articulata	Planktonic	NMB016	Jurassic	Bajocian	169.65	Schinznach	Switzerland	NMB	1	2	2					1	11				C398
Pentacrinites	dargniesi	Pentacrinites_dargniesi	Pentacrinoidea	Articulata	Planktonic	NMB017	Jurassic	Bajocian	169.65	Schinznach	Switzerland	NMB	1	2	2					11					C392
Pentacrinites	dargniesi	Pentacrinites_dargniesi	Pentacrinoidea	Articulata	Planktonic	NMB020.1	Jurassic	Bajocian	169.65	Develier	Switzerland	NMB	2	2	2	2				9	9	9			M7717
Pentacrinites	dargniesi	Pentacrinites_dargniesi	Pentacrinoidea	Articulata	Planktonic	NMB020.2	Jurassic	Bajocian	169.65	Develier	Switzerland	NMB	2	1	2	2
Pentacrinites	dargniesi	Pentacrinites_dargniesi	Pentacrinoidea	Articulata	Planktonic	NMB021	Jurassic	Bajocian	169.65	Develier	Switzerland	NMB	2	2	2	2				9	9				C467
Pentacrinites	dargniesi	Pentacrinites_dargniesi	Pentacrinoidea	Articulata	Planktonic	NMB022	Jurassic	Bajocian	169.65	Villey-Saint-_ienne	France	NMB	2	2	2	2				8	9				C310
Pentacrinites	dargniesi	Pentacrinites_dargniesi	Pentacrinoidea	Articulata	Planktonic	NMB023	Jurassic	Bajocian	169.65	Develier	Switzerland	NMB	3	2	2	2	2			9	8	9	9	9	C445
Pentacrinites	dargniesi	Pentacrinites_dargniesi	Pentacrinoidea	Articulata	Planktonic	NMB025	Jurassic	Bajocian	169.65	Develier	Switzerland	NMB	3	2	2	2	2			8	9	9	9		M1595	Develier_1
Pentacrinites	dargniesi	Pentacrinites_dargniesi	Pentacrinoidea	Articulata	Planktonic	NMB026	Jurassic	Bajocian	169.65	Develier	Switzerland	NMB	5	2	2	2	2	2	2	9	11				M6020	Develier_1
Pentacrinites	dargniesi	Pentacrinites_dargniesi	Pentacrinoidea	Articulata	Planktonic	NMB048	Jurassic	Bajocian	169.65	Develier	Switzerland	NMB	2	2	2	2				9	9				M6020	Develier_1
Pentacrinites	dargniesi	Pentacrinites_dargniesi	Pentacrinoidea	Articulata	Planktonic	NMB027	Jurassic	Bajocian	169.65	Develier	Switzerland	NMB	1	2	2					9	8	9			M6797
Pentacrinites	dargniesi	Pentacrinites_dargniesi	Pentacrinoidea	Articulata	Planktonic	NMB028	Jurassic	Bajocian	169.65	Develier	Switzerland	NMB	3	2	2	2	2			9	9	9			16754/C482
Pentacrinites	dargniesi	Pentacrinites_dargniesi	Pentacrinoidea	Articulata	Planktonic	NMB029	Jurassic	Bajocian	169.65	Develier	Switzerland	NMB	2	2	2	2				9	9	9			M6095	Develier_1
Pentacrinites	dargniesi	Pentacrinites_dargniesi	Pentacrinoidea	Articulata	Planktonic	NMB030	Jurassic	Bajocian	169.65	Develier	Switzerland	NMB	2	2	2	2				8	9				M6114	Develier_1
Pentacrinites	dargniesi	Pentacrinites_dargniesi	Pentacrinoidea	Articulata	Planktonic	NMB031	Jurassic	Bajocian	169.65	Develier	Switzerland	NMB	1	2	2					1	9				NA
Pentacrinites	dargniesi	Pentacrinites_dargniesi	Pentacrinoidea	Articulata	Planktonic	NMB032	Jurassic	Bajocian	169.65	Develier	Switzerland	NMB	2	2	2	2				8	9	9	8		M6019	Develier_1
Pentacrinites	dargniesi	Pentacrinites_dargniesi	Pentacrinoidea	Articulata	Planktonic	NMB034	Jurassic	Bajocian	169.65	Develier	Switzerland	NMB	1	2	2					8	11	9			15365
Pentacrinites	dargniesi	Pentacrinites_dargniesi	Pentacrinoidea	Articulata	Planktonic	NMB035	Jurassic	Bajocian	169.65	Develier	Switzerland	NMB	3	2	2	2	2			9	9	9			NA
Pentacrinites	dargniesi	Pentacrinites_dargniesi	Pentacrinoidea	Articulata	Planktonic	NMB037	Jurassic	Bajocian	169.65	Develier	Switzerland	NMB	4	2	2	2	2	2		9	9	11			C437
Pentacrinites	dargniesi	Pentacrinites_dargniesi	Pentacrinoidea	Articulata	Planktonic	NMB038	Jurassic	Bajocian	169.65	Develier	Switzerland	NMB	1	2	2					9	9	8			C458
Pentacrinites	dargniesi	Pentacrinites_dargniesi	Pentacrinoidea	Articulata	Planktonic	NMB039	Jurassic	Bajocian	169.65	Develier	Switzerland	NMB	2	2	2	2				8	9	8	9		NA	Develier_1
Pentacrinites	dargniesi	Pentacrinites_dargniesi	Pentacrinoidea	Articulata	Planktonic	NMB040.1	Jurassic	Bajocian	169.65	Develier	Switzerland	NMB	2	2	2	2				9	9	9			18132
Pentacrinites	dargniesi	Pentacrinites_dargniesi	Pentacrinoidea	Articulata	Planktonic	NMB040.2	Jurassic	Bajocian	169.65	Develier	Switzerland	NMB	1	2	2					8	9	9	9		18132
Pentacrinites	dargniesi	Pentacrinites_dargniesi	Pentacrinoidea	Articulata	Planktonic	NMB041	Jurassic	Bajocian	169.65	Develier	Switzerland	NMB	1	2	2					9	9				C488
Pentacrinites	dargniesi	Pentacrinites_dargniesi	Pentacrinoidea	Articulata	Planktonic	NMB042	Jurassic	Bajocian	169.65	Schinznach	Switzerland	NMB	1	2	2					8	1	9			15365/M10004
Pentacrinites	dargniesi	Pentacrinites_dargniesi	Pentacrinoidea	Articulata	Planktonic	NMB043	Jurassic	Bajocian	169.65	Villey-Saint-_ienne	France	NMB	1	2	2					9	9				NA
Pentacrinites	dargniesi	Pentacrinites_dargniesi	Pentacrinoidea	Articulata	Planktonic	NMB044	Jurassic	Bajocian	169.65	Winkel	France	NMB	2	2	2	2				8	9	9	8	9	18330	Winkel_1
Pentacrinites	dargniesi	Pentacrinites_dargniesi	Pentacrinoidea	Articulata	Planktonic	NMB045	Jurassic	Bajocian	169.65	Winkel	France	NMB	2	2	2	2				9	8				18330	Winkel_1
Pentacrinites	dargniesi	Pentacrinites_dargniesi	Pentacrinoidea	Articulata	Planktonic	NMB046	Jurassic	Bajocian	169.65	Winkel	France	NMB	1	2	2					9					18330	Winkel_1
Pentacrinites	dargniesi	Pentacrinites_dargniesi	Pentacrinoidea	Articulata	Planktonic	MHI002	Jurassic	Bajocian	169.65	Auenstein	Switzerland	MHI	1	2	2					9	14	9
Pentacrinites	dargniesi	Pentacrinites_dargniesi	Pentacrinoidea	Articulata	Planktonic	MHI005	Jurassic	Bajocian	169.65	Develier	Switzerland	MHI	2	2	2	2				9	8				C463
Pentacrinites	dargniesi	Pentacrinites_dargniesi	Pentacrinoidea	Articulata	Planktonic	E50606	Jurassic	Bajocian	169.65	Develier	Switzerland	NHM	1	2	2					9	9
Pentacrinites	dargniesi	Pentacrinites_dargniesi	Pentacrinoidea	Articulata	Planktonic	E47285	Jurassic	Bajocian	169.65	Develier	Switzerland	NHM	1	2	2					11
Barycrinus	lyoni	Barycrinus_lyoni	Pentacrinoidea	Cyathoformes	Stalked crinoid	MNHN8	Carboniferous	Carboniferous	329.1	Crawfordsville_Indiana	USA	MNHN	3	2	3	3	3			4	4	6	4			Indiana_2
Barycrinus	lyoni	Barycrinus_lyoni	Pentacrinoidea	Cyathoformes	Stalked crinoid	MNHN9	Carboniferous	Carboniferous	329.1	Crawfordsville_Indiana	USA	MNHN	3	2	3	3	3			2	4	6	4	2		Indiana_2
Onychocrinus	ulrichi	Onychocrinus_ulrichi	Pentacrinoidea	Flexibilia	Stalked crinoid	MNHN11	Carboniferous	Carboniferous	329.1	Indiana	USA	MNHN	2	2	4	4				4	5					Indiana_2
Taxocrinus	nobilis	Taxocrinus_nobilis	Pentacrinoidea	Flexibilia	Stalked crinoid	40118	Carboniferous	Carboniferous	329.1	Yorks	UK	NHM	2	2	2	2				4	5
Taxocrinus	nobilis	Taxocrinus_nobilis	Pentacrinoidea	Flexibilia	Stalked crinoid	MNHN10	Carboniferous	Carboniferous	329.1	Tournai	Belgium	MNHN	2	2	3	3				4	4	5	5
Moscovicrinus	multiplex	Moscovicrinus_multiplex	Pentacrinoidea	Cyathoformes	Stalked crinoid	USNM S2626a	Carboniferous	Carboniferous	329.1	Moscow	Russia	NMNH	5	2	2	2	2	2	2	2	2	2
Moscovicrinus	multiplex	Moscovicrinus_multiplex	Pentacrinoidea	Cyathoformes	Stalked crinoid	USNM S2626b	Carboniferous	Carboniferous	329.1	Moscow	Russia	NMNH	5	2	2	2	2	2	2			2	1	2
Moscovicrinus	multiplex	Moscovicrinus_multiplex	Pentacrinoidea	Cyathoformes	Stalked crinoid	USNM S2626c	Carboniferous	Carboniferous	329.1	Moscow	Russia	NMNH	5	2	2	2	2	2	2		2	2	2
Moscovicrinus	multiplex	Moscovicrinus_multiplex	Pentacrinoidea	Cyathoformes	Stalked crinoid	USNM S2626d	Carboniferous	Carboniferous	329.1	Moscow	Russia	NMNH	4	2	2	2	2	2		3	2	2
Moscovicrinus	multiplex	Moscovicrinus_multiplex	Pentacrinoidea	Cyathoformes	Stalked crinoid	USNM S2626e	Carboniferous	Carboniferous	329.1	Moscow	Russia	NMNH	4	2	3	2	2	2
Agnostocrinus	typus	Agnostocrinus_typus	Pentacrinoidea	Cyathoformes	Stalked crinoid	45826	Permian	Cisuralian	284.8	Nevada	USA	Ref (see remarks)	3	1	1	1	1								WEBSTER, G. D. & GARY LANE, N. 1967. Additional Permian crinoids from Southern Nevada. The University Kansas Paleontological Contributions.
Arroyocrinus	popenoei	Arroyocrimus_popenoei	Pentacrinoidea	Cyathoformes	Stalked crinoid	45848	Permian	Cisuralian	284.8	Nevada	USA	Ref (see remarks)	1	1	1										WEBSTER, G. D. & GARY LANE, N. 1967. Additional Permian crinoids from Southern Nevada. The University Kansas Paleontological Contributions.
Elibatocrinus	elongatus	Elibatocrinus_elongatus	Pentacrinoidea	Cyathoformes	Stalked crinoid	45827	Permian	Cisuralian	284.8	Nevada	USA	Ref (see remarks)	2	1	1	1									WEBSTER, G. D. & GARY LANE, N. 1967. Additional Permian crinoids from Southern Nevada. The University Kansas Paleontological Contributions.
Erisocrinus	longwelli	Erisocrinus_longwelli	Pentacrinoidea	Cyathoformes	Stalked crinoid	45851	Permian	Cisuralian	284.8	Nevada	USA	Ref (see remarks)	2	1	1	1									WEBSTER, G. D. & GARY LANE, N. 1967. Additional Permian crinoids from Southern Nevada. The University Kansas Paleontological Contributions.
Exocrinus	moorei	Exocrinus_moorei	Pentacrinoidea	Cyathoformes	Stalked crinoid	45841	Permian	Cisuralian	284.8	Nevada	USA	Ref (see remarks)	2	1	1	1									WEBSTER, G. D. & GARY LANE, N. 1967. Additional Permian crinoids from Southern Nevada. The University Kansas Paleontological Contributions.
Moapacrinus	inornatus	Moapacrinus_inornatus	Pentacrinoidea	Cyathoformes	Stalked crinoid	USNM 529087	Permian	Cisuralian	284.8	Nevada	USA	Ref (see remarks)	2	1	1	1									WEBSTER, G. D. & GARY LANE, N. 2007. New Permian crinoids from the battleship wash patch reef in Southern Nevada. Journal of Paleontology, 81(5):951-965.
Moapacrinus	inornatus	Moapacrinus_inornatus	Pentacrinoidea	Cyathoformes	Stalked crinoid	USNM 529086	Permian	Cisuralian	284.8	Nevada	USA	Ref (see remarks)	2	1	1	1									WEBSTER, G. D. & GARY LANE, N. 2007. New Permian crinoids from the battleship wash patch reef in Southern Nevada. Journal of Paleontology, 81(5):951-965.
Moapacrinus	rotundatus	Moapacrinus_rotundatus	Pentacrinoidea	Cyathoformes	Stalked crinoid	45830	Permian	Cisuralian	284.8	Nevada	USA	Ref (see remarks)	3	1	1	1	1								WEBSTER, G. D. & GARY LANE, N. 1967. Additional Permian crinoids from Southern Nevada. The University Kansas Paleontological Contributions.
Perimestocrinus	nevadensis	Perimestocrinus_nevadensis	Pentacrinoidea	Cyathoformes	Stalked crinoid	45861	Permian	Cisuralian	284.8	Nevada	USA	Ref (see remarks)	1	1	1										WEBSTER, G. D. & GARY LANE, N. 1967. Additional Permian crinoids from Southern Nevada. The University Kansas Paleontological Contributions.
Perimestocrinus	oasis	Perimestocrinus_oasis	Pentacrinoidea	Cyathoformes	Stalked crinoid	45862	Permian	Cisuralian	284.8	Nevada	USA	Ref (see remarks)	2	1	1	1									WEBSTER, G. D. & GARY LANE, N. 1967. Additional Permian crinoids from Southern Nevada. The University Kansas Paleontological Contributions.
Stellarocrinus	complus	Stellarocrinus_complus	Pentacrinoidea	Cyathoformes	Stalked crinoid	45822	Permian	Cisuralian	284.8	Nevada	USA	Ref (see remarks)	3	1	1	1	1								WEBSTER, G. D. & GARY LANE, N. 1967. Additional Permian crinoids from Southern Nevada. The University Kansas Paleontological Contributions.
Stuartwellercrinus	corbatoi	Stuartwellercrinus_corbatoi	Pentacrinoidea	Cyathoformes	Stalked crinoid	45842	Permian	Cisuralian	284.8	Nevada	USA	Ref (see remarks)	2	1	1	1									WEBSTER, G. D. & GARY LANE, N. 1967. Additional Permian crinoids from Southern Nevada. The University Kansas Paleontological Contributions.
Synyphocrinus	permicus	Synyphocrinus_permicus	Pentacrinoidea	Cyathoformes	Stalked crinoid	45824	Permian	Cisuralian	284.8	Nevada	USA	Ref (see remarks)	1	1	1										WEBSTER, G. D. & GARY LANE, N. 1967. Additional Permian crinoids from Southern Nevada. The University Kansas Paleontological Contributions.
Stuartwellercrinus	corbatoi	Stuartwellercrinus_corbatoi	Pentacrinoidea	Cyathoformes	Stalked crinoid	USNM 52910a	Permian	Cisuralian	284.8	Nevada	USA	NMNH	4	1	1	1	1	1
Stuartwellercrinus	corbatoi	Stuartwellercrinus_corbatoi	Pentacrinoidea	Cyathoformes	Stalked crinoid	USNM 52910b	Permian	Cisuralian	284.8	Nevada	USA	NMNH	4	1	1	1	1	1
Stuartwellercrinus	corbatoi	Stuartwellercrinus_corbatoi	Pentacrinoidea	Cyathoformes	Stalked crinoid	USNM 52910c	Permian	Cisuralian	284.8	Nevada	USA	NMNH	4	1	1	1	1	1
Stuartwellercrinus	corbatoi	Stuartwellercrinus_corbatoi	Pentacrinoidea	Cyathoformes	Stalked crinoid	USNM 52910d	Permian	Cisuralian	284.8	Nevada	USA	NMNH	5	1	1	1	1	1	1
Stuartwellercrinus	corbatoi	Stuartwellercrinus_corbatoi	Pentacrinoidea	Cyathoformes	Stalked crinoid	USNM 52910e	Permian	Cisuralian	284.8	Nevada	USA	NMNH	3	1	1	1	1
Stuartwellercrinus	corbatoi	Stuartwellercrinus_corbatoi	Pentacrinoidea	Cyathoformes	Stalked crinoid	USNM 52910f	Permian	Cisuralian	284.8	Nevada	USA	NMNH	5	1	1	1	1	1	1
Stuartwellercrinus	corbatoi	Stuartwellercrinus_corbatoi	Pentacrinoidea	Cyathoformes	Stalked crinoid	USNM 52910g	Permian	Cisuralian	284.8	Nevada	USA	NMNH	5	1	1	1	1	1	1
Stuartwellercrinus	corbatoi	Stuartwellercrinus_corbatoi	Pentacrinoidea	Cyathoformes	Stalked crinoid	USNM 52910h	Permian	Cisuralian	284.8	Nevada	USA	NMNH	5	1	1	1	1	1	1
Uintacrinus	socialis	Uintacrinus_socialis	Pentacrinoidea	Articulata	Planktonic	USNM S8141a	Cretaceous	Cretaceous	105.5	Kansas	USA	NMNH	3	2	2	2	2				2	2
Uintacrinus	socialis	Uintacrinus_socialis	Pentacrinoidea	Articulata	Planktonic	USNM S8141b	Cretaceous	Cretaceous	105.5	Kansas	USA	NMNH	4	2	2	2	2	2		2	1	2
Uintacrinus	socialis	Uintacrinus_socialis	Pentacrinoidea	Articulata	Planktonic	USNM S8141c	Cretaceous	Cretaceous	105.5	Kansas	USA	NMNH	4	2	2	2	2	2			2		2
Uintacrinus	socialis	Uintacrinus_socialis	Pentacrinoidea	Articulata	Planktonic	USNM S8141d	Cretaceous	Cretaceous	105.5	Kansas	USA	NMNH	3	2	2	2	2			1	2	1
Uintacrinus	socialis	Uintacrinus_socialis	Pentacrinoidea	Articulata	Planktonic	USNM S8141e	Cretaceous	Cretaceous	105.5	Kansas	USA	NMNH	4	2	2	2	2	2		2	2	2	2
Uintacrinus	socialis	Uintacrinus_socialis	Pentacrinoidea	Articulata	Planktonic	USNM S8141e	Cretaceous	Cretaceous	105.5	Kansas	USA	NMNH	4	2	2	2	2	2			2
Uintacrinus	socialis	Uintacrinus_socialis	Pentacrinoidea	Articulata	Planktonic	USNM S8141f	Cretaceous	Cretaceous	105.5	Kansas	USA	NMNH	4	2	2	2	2	2			2	2
Uintacrinus	socialis	Uintacrinus_socialis	Pentacrinoidea	Articulata	Planktonic	USNM S8141g	Cretaceous	Cretaceous	105.5	Kansas	USA	NMNH	3	2	2	2	2					2	2
Uintacrinus	socialis	Uintacrinus_socialis	Pentacrinoidea	Articulata	Planktonic	USNM S8141h	Cretaceous	Cretaceous	105.5	Kansas	USA	NMNH	4	2	2	2	2	2				2	2
Uintacrinus	socialis	Uintacrinus_socialis	Pentacrinoidea	Articulata	Planktonic	USNM S8141h	Cretaceous	Cretaceous	105.5	Kansas	USA	NMNH	3	2	2	2	2			2	2
Uintacrinus	socialis	Uintacrinus_socialis	Pentacrinoidea	Articulata	Planktonic	USNM S8141h	Cretaceous	Cretaceous	105.5	Kansas	USA	NMNH	2	2	2	2				2	2
Cupulocrinus	jewetti	Cupulocrinus_jewetti	Pentacrinoidea	Cyathoformes	Stalked crinoid	XXIII259a.1	Ordovician	Darriwilian	462.5	Ontario	Canada	SMF	2	2	4	3				4	4
Cupulocrinus	jewetti	Cupulocrinus_jewetti	Pentacrinoidea	Cyathoformes	Stalked crinoid	XXIII259a.2	Ordovician	Darriwilian	462.5	Ontario	Canada	SMF	2	2	3	3				4	4
Cupulocrinus	jewetti	Cupulocrinus_jewetti	Pentacrinoidea	Cyathoformes	Stalked crinoid	NMB062.1	Ordovician	Darriwilian	462.5	Kirkfield_Ontario	Canada	NMB	2	2	4	3				6	6				C1108
Cupulocrinus	jewetti	Cupulocrinus_jewetti	Pentacrinoidea	Cyathoformes	Stalked crinoid	NMB062.2	Ordovician	Darriwilian	462.5	Kirkfield_Ontario	Canada	NMB	1	2	3					5					C1108
Cupulocrinus	jewetti	Cupulocrinus_jewetti	Pentacrinoidea	Cyathoformes	Stalked crinoid	NMB062.3	Ordovician	Darriwilian	462.5	Kirkfield_Ontario	Canada	NMB	1	2	3					4					C1108
Cupulocrinus	jewetti	Cupulocrinus_jewetti	Pentacrinoidea	Cyathoformes	Stalked crinoid	NMB062.4	Ordovician	Darriwilian	462.5	Kirkfield_Ontario	Canada	NMB	2	2	4	3				5					C1108
Cupulocrinus	jewetti	Cupulocrinus_jewetti	Pentacrinoidea	Cyathoformes	Stalked crinoid	NMB062.5	Ordovician	Darriwilian	462.5	Kirkfield_Ontario	Canada	NMB	2	2	4	3				5	6	4	5		C1108
Cupulocrinus	jewetti	Cupulocrinus_jewetti	Pentacrinoidea	Cyathoformes	Stalked crinoid	FBG004	Ordovician	Darriwilian	462.5	Brechin_Ontario	Canada	FBG	2	2	4	4				4
Cupulocrinus	jewetti	Cupulocrinus_jewetti	Pentacrinoidea	Cyathoformes	Stalked crinoid	BMNH PK-84	Ordovician	Darriwilian	462.5	Illinois	USA	Ref (see remarks)	2	2	5	3				4					KOLATA, D. R. 1975. Middle Ordovician echinoderms from Northern Illinois and Southern Wisconsin. Memoir (The Paleontological Society), 7:48.
Cupulocrinus	jewetti	Cupulocrinus_jewetti	Pentacrinoidea	Cyathoformes	Stalked crinoid	BMNH PK-85	Ordovician	Darriwilian	462.5	Illinois	USA	Ref (see remarks)	1	1	4										KOLATA, D. R. 1975. Middle Ordovician echinoderms from Northern Illinois and Southern Wisconsin. Memoir (The Paleontological Society), 7:49.
Cupulocrinus	jewetti	Cupulocrinus_jewetti	Pentacrinoidea	Cyathoformes	Stalked crinoid	ISGS 79P-16	Ordovician	Darriwilian	462.5	Wisconsin	USA	Ref (see remarks)	2	1	4	2									KOLATA, D. R. 1986. Crinoids of the Champlainian (Middle Ordovician) Guttenberg Formation: Upper Mississippi valley region. Journal of Paleontology, 60(3): 711-718.
Arthroacantha	carpenteri	Arthroacanta_carpenteri	Camerata	Monobathrida	Stalked crinoid	USNM 380851a	Devonian	Devonian	389.1	Ontario	Canada	NMNH	3	1	2	2	2
Arthroacantha	carpenteri	Arthroacanta_carpenteri	Camerata	Monobathrida	Stalked crinoid	USNM 380851b	Devonian	Devonian	389.1	Ontario	Canada	NMNH	1	1	2
Arthroacantha	carpenteri	Arthroacanta_carpenteri	Camerata	Monobathrida	Stalked crinoid	USNM 380851c	Devonian	Devonian	389.1	Ontario	Canada	NMNH	3	1	2	2	2
Arthroacantha	carpenteri	Arthroacanta_carpenteri	Camerata	Monobathrida	Stalked crinoid	USNM 510722a	Devonian	Devonian	389.1	Ontario	Canada	NMNH	2	1	2	2
Arthroacantha	carpenteri	Arthroacanta_carpenteri	Camerata	Monobathrida	Stalked crinoid	USNM 510722b	Devonian	Devonian	389.1	Ontario	Canada	NMNH	3	1	2	2	2
Arthroacantha	carpenteri	Arthroacanta_carpenteri	Camerata	Monobathrida	Stalked crinoid	USNM 510722c	Devonian	Devonian	389.1	Ontario	Canada	NMNH	1	1	2
Arthroacantha	carpenteri	Arthroacanta_carpenteri	Camerata	Monobathrida	Stalked crinoid	USNM 510722d	Devonian	Devonian	389.1	Ontario	Canada	NMNH	3	1	2	2	2
Dolatocrinus	lineolatus	Dolatocrinus_lineolatus	Camerata	Monobathrida	Stalked crinoid	USNM S503a	Devonian	Devonian	389.1	Indiana	USA	NMNH	5	1	2	2	2	2	2
Dolatocrinus	lineolatus	Dolatocrinus_lineolatus	Camerata	Monobathrida	Stalked crinoid	USNM S503b	Devonian	Devonian	389.1	Indiana	USA	NMNH	5	1	2	2	2	2	2
Dolatocrinus	lineolatus	Dolatocrinus_lineolatus	Camerata	Monobathrida	Stalked crinoid	USNM S503c	Devonian	Devonian	389.1	Indiana	USA	NMNH	5	1	2	2	2	2	2
Dolatocrinus	lineolatus	Dolatocrinus_lineolatus	Camerata	Monobathrida	Stalked crinoid	USNM S503d	Devonian	Devonian	389.1	Indiana	USA	NMNH	4	1	2	2	2	2
Dolatocrinus	lineolatus	Dolatocrinus_lineolatus	Camerata	Monobathrida	Stalked crinoid	USNM S503e	Devonian	Devonian	389.1	Indiana	USA	NMNH	5	1	2	2	2	2	2
Eutaxocrinus	whiteavesi	Eutaxocrinus_whiteavesi	Pentacrinoidea	Flexibilia	Stalked crinoid	USNM 26379	Devonian	Devonian	389.1	Ontario	Canada	NMNH	2	2	3	3				4	4
Eutaxocrinus	whiteavesi	Eutaxocrinus_whiteavesi	Pentacrinoidea	Flexibilia	Stalked crinoid	USNM S1812a	Devonian	Devonian	389.1	Ontario	Canada	NMNH	4	2	3	3	3	3		3	3	3	2
Eutaxocrinus	whiteavesi	Eutaxocrinus_whiteavesi	Pentacrinoidea	Flexibilia	Stalked crinoid	USNM S1812b	Devonian	Devonian	389.1	Ontario	Canada	NMNH	3	2	3	3	3			3	3
Eutaxocrinus	whiteavesi	Eutaxocrinus_whiteavesi	Pentacrinoidea	Flexibilia	Stalked crinoid	USNM S1812c	Devonian	Devonian	389.1	Ontario	Canada	NMNH	4	2	2	3	2	2		3	4	3	3
Eutaxocrinus	whiteavesi	Eutaxocrinus_whiteavesi	Pentacrinoidea	Flexibilia	Stalked crinoid	USNM S1812d	Devonian	Devonian	389.1	Ontario	Canada	NMNH	5	2	3	3	2	3	3		3	4
Antihomocrinus	chapmani	Antihomocrinus_chapmani	Pentacrinoidea	Cyathoformes	Stalked crinoid	NMVP109225	Devonian	Early Devonian	406	Victoria	Australia	Ref (see remarks)	1	1	3										JELL, P. A. 1999. Silurian and Devonian crinoids from central Victoria. Memoirs of the Queensland Museum, 43(1):1-114.
Antihomocrinus	chapmani	Antihomocrinus_chapmani	Pentacrinoidea	Cyathoformes	Stalked crinoid	NMVP108632	Devonian	Early Devonian	406	Victoria	Australia	Ref (see remarks)	1	1	3										JELL, P. A. 1999. Silurian and Devonian crinoids from central Victoria. Memoirs of the Queensland Museum, 43(1):1-114.
Antihomocrinus	chapmani	Antihomocrinus_chapmani	Pentacrinoidea	Cyathoformes	Stalked crinoid	NMVP108631	Devonian	Early Devonian	406	Victoria	Australia	Ref (see remarks)	1	1	4										JELL, P. A. 1999. Silurian and Devonian crinoids from central Victoria. Memoirs of the Queensland Museum, 43(1):1-114.
Ophiocrinus	stangeri	Ophiocrinus_stangeri	Camerata	Diplobathrida	Stalked crinoid	SM A3441	Devonian	Early Devonian	406	Cape Province	South Africa	Ref (see remarks)	1	1	2										JELL, P. A. & THERON, J. N. 1999. Early Devonian echinoderms from South Africa. Memoirs of the Queensland Museum, 43(1):115-199.
Ophiocrinus	stangeri	Ophiocrinus_stangeri	Camerata	Diplobathrida	Stalked crinoid	ROS20	Devonian	Early Devonian	406	Cape Province	South Africa	Ref (see remarks)	1	1	2										JELL, P. A. & THERON, J. N. 1999. Early Devonian echinoderms from South Africa. Memoirs of the Queensland Museum, 43(1):115-200.
Sacrinus	hexensis	Sacrinus_hexensis	Pentacrinoidea	Cyathoformes	Stalked crinoid	B4571b	Devonian	Early Devonian	406	Cape Province	South Africa	Ref (see remarks)	1	1	6										JELL, P. A. & THERON, J. N. 1999. Early Devonian echinoderms from South Africa. Memoirs of the Queensland Museum, 43(1):115-200.
Thylacocrinus	vannioti	Thylacocrinus_vannioti	Camerata	Diplobathrida	Stalked crinoid	R68628	Devonian	Early Devonian	406	Mayenne	France	MNHN	2	1	2	2
Thylacocrinus	vannioti	Thylacocrinus_vannioti	Camerata	Diplobathrida	Stalked crinoid	R68629	Devonian	Early Devonian	406	Mayenne	France	MNHN	1	1	2
Thylacocrinus	vannioti	Thylacocrinus_vannioti	Camerata	Diplobathrida	Stalked crinoid	B04348	Devonian	Early Devonian	406	Mayenne	France	MNHN	2	1	2	2
Thylacocrinus	vannioti	Thylacocrinus_vannioti	Camerata	Diplobathrida	Stalked crinoid	A25492	Devonian	Early Devonian	406	Mayenne	France	MNHN	1	1	1
Balanocrinus	gracilis	Balanocrinus_gracilis	Pentacrinoidea	Articulata	Stalked crinoid	EE15379.1	Jurassic	Early Jurassic	187.5	Dorset	UK	NHM	1	2	2					37
Balanocrinus	gracilis	Balanocrinus_gracilis	Pentacrinoidea	Articulata	Stalked crinoid	EE15379.2	Jurassic	Early Jurassic	187.5	Dorset	UK	NHM	2	1	2	2
Isocrinus	robustus	Isocrinus_robustus	Pentacrinoidea	Disparida	Stalked crinoid	E1498	Jurassic	Early Jurassic	187.5	Gloucestershire	UK	NHM	2	2	2	2				1	1
Pentacrinites	Pentacrinites_sp	Pentacrinites_sp	Pentacrinoidea	Articulata	Planktonic	E1006	Jurassic	Early Jurassic	187.5	Lyme Regis_Dorset	UK	NHM	1	2	2					7	7	7	7
Pentacrinus	Pentacrinites_sp	Pentacrinites_sp	Pentacrinoidea	Articulata	Planktonic	75688	Jurassic	Early Jurassic	187.5	Mickleton Tunnel	UK	NHM	2	2	2	2				9	8
Pentacrinus	briaroides	Pentacrinus_briaroides	Pentacrinoidea	Articulata	Planktonic	XXIII119a.1	Jurassic	Early Jurassic	187.5	Holzmaden	Germany	SMF	1	2	2					7	7					Holzmaden_2
Pentacrinus	briaroides	Pentacrinus_briaroides	Pentacrinoidea	Articulata	Planktonic	XXIII119a.2	Jurassic	Early Jurassic	187.5	Holzmaden	Germany	SMF	2	2	2	2				5	7					Holzmaden_2
Pentacrinus	hiemeri	Pentacrinus_hiemeri	Pentacrinoidea	Articulata	Planktonic	Ec.31555.1	Jurassic	Early Jurassic	187.5	Holzmaden	Germany	NMG	2	2	2	2				9	7	7
Pentacrinus	hiemeri	Pentacrinus_hiemeri	Pentacrinoidea	Articulata	Planktonic	Ec.31555.2	Jurassic	Early Jurassic	187.5	Holzmaden	Germany	NMG	1	2	2					7	7
Codiacrinus	schultzei	Codiacrinus_schultzei	Pentacrinoidea	Cyathoformes	Stalked crinoid	R68715	Devonian	Emsian	400.5	Bundenbach	Germany	MNHN	3	1	3	1	3
Codiacrinus	schultzei	Codiacrinus_schultzei	Pentacrinoidea	Cyathoformes	Stalked crinoid	MB.E.1490	Devonian	Emsian	400.5	Bundenbach	Germany	PMB	2	2	3	3				4	4	4
Codiacrinus	schultzei	Codiacrinus_schultzei	Pentacrinoidea	Cyathoformes	Stalked crinoid	MB.E.1500	Devonian	Emsian	400.5	Bundenbach	Germany	PMB	1	2	4					4	4
Codiacrinus	schultzei	Codiacrinus_schultzei	Pentacrinoidea	Cyathoformes	Stalked crinoid	MB.E.1518	Devonian	Emsian	400.5	Bundenbach	Germany	PMB	2	2	3	4				4	4
Codiacrinus	schultzei	Codiacrinus_schultzei	Pentacrinoidea	Cyathoformes	Stalked crinoid	MB.E.1517	Devonian	Emsian	400.5	Bundenbach	Germany	PMB	1	2	3					4
Codiacrinus	schultzei	Codiacrinus_schultzei	Pentacrinoidea	Cyathoformes	Stalked crinoid	MB.E.1515	Devonian	Emsian	400.5	Bundenbach	Germany	PMB	1	2	3					4
Codiacrinus	schultzei	Codiacrinus_schultzei	Pentacrinoidea	Cyathoformes	Stalked crinoid	MB.E.1531	Devonian	Emsian	400.5	Bundenbach	Germany	PMB	1	2	3					5
Codiacrinus	schultzei	Codiacrinus_schultzei	Pentacrinoidea	Cyathoformes	Stalked crinoid	MB.E.1534	Devonian	Emsian	400.5	Bundenbach	Germany	PMB	1	2	3					5	4
Codiacrinus	schultzei	Codiacrinus_schultzei	Pentacrinoidea	Cyathoformes	Stalked crinoid	MB.E.1542	Devonian	Emsian	400.5	Bundenbach	Germany	PMB	2	2	3	3				4
Codiacrinus	schultzei	Codiacrinus_schultzei	Pentacrinoidea	Cyathoformes	Stalked crinoid	MB.E.1782	Devonian	Emsian	400.5	Bundenbach	Germany	PMB	1	2	3					5	5
Codiacrinus	schultzei	Codiacrinus_schultzei	Pentacrinoidea	Cyathoformes	Stalked crinoid	MB.E.1476	Devonian	Emsian	400.5	Bundenbach	Germany	PMB	1	1	3
Codiacrinus	schultzei	Codiacrinus_schultzei	Pentacrinoidea	Cyathoformes	Stalked crinoid	Gr.A.87 Nr.7	Devonian	Emsian	400.5	Bundenbach	Germany	PMB	1	1	3
Codiacrinus	schultzei	Codiacrinus_schultzei	Pentacrinoidea	Cyathoformes	Stalked crinoid	MB.E.1481	Devonian	Emsian	400.5	Bundenbach	Germany	PMB	1	1	3
Codiacrinus	schultzei	Codiacrinus_schultzei	Pentacrinoidea	Cyathoformes	Stalked crinoid	MB.E.1485	Devonian	Emsian	400.5	Bundenbach	Germany	PMB	1	1	3
Codiacrinus	schultzei	Codiacrinus_schultzei	Pentacrinoidea	Cyathoformes	Stalked crinoid	MB.E.1488	Devonian	Emsian	400.5	Bundenbach	Germany	PMB	1	1	3
Codiacrinus	schultzei	Codiacrinus_schultzei	Pentacrinoidea	Cyathoformes	Stalked crinoid	MB.E.1491	Devonian	Emsian	400.5	Bundenbach	Germany	PMB	1	1	3
Codiacrinus	schultzei	Codiacrinus_schultzei	Pentacrinoidea	Cyathoformes	Stalked crinoid	MB.E.1497	Devonian	Emsian	400.5	Bundenbach	Germany	PMB	1	1	3
Codiacrinus	schultzei	Codiacrinus_schultzei	Pentacrinoidea	Cyathoformes	Stalked crinoid	MB.E.1504	Devonian	Emsian	400.5	Bundenbach	Germany	PMB	1	1	3
Codiacrinus	schultzei	Codiacrinus_schultzei	Pentacrinoidea	Cyathoformes	Stalked crinoid	MB.E.1508	Devonian	Emsian	400.5	Bundenbach	Germany	PMB	2	1	3	2
Codiacrinus	schultzei	Codiacrinus_schultzei	Pentacrinoidea	Cyathoformes	Stalked crinoid	MB.E.1519	Devonian	Emsian	400.5	Bundenbach	Germany	PMB	1	1	3
Codiacrinus	schultzei	Codiacrinus_schultzei	Pentacrinoidea	Cyathoformes	Stalked crinoid	MB.E.1524	Devonian	Emsian	400.5	Bundenbach	Germany	PMB	3	1	3	3	3
Codiacrinus	schultzei	Codiacrinus_schultzei	Pentacrinoidea	Cyathoformes	Stalked crinoid	Gr.A.80 Nr.7	Devonian	Emsian	400.5	Bundenbach	Germany	PMB	1	1	3
Codiacrinus	schultzei	Codiacrinus_schultzei	Pentacrinoidea	Cyathoformes	Stalked crinoid	MB.E.1537	Devonian	Emsian	400.5	Bundenbach	Germany	PMB	1	1	3
Codiacrinus	schultzei	Codiacrinus_schultzei	Pentacrinoidea	Cyathoformes	Stalked crinoid	MB.E.1535	Devonian	Emsian	400.5	Bundenbach	Germany	PMB	1	1	3
Codiacrinus	schultzei	Codiacrinus_schultzei	Pentacrinoidea	Cyathoformes	Stalked crinoid	MB.E.1546	Devonian	Emsian	400.5	Bundenbach	Germany	PMB	1	1	3
Codiacrinus	schultzei	Codiacrinus_schultzei	Pentacrinoidea	Cyathoformes	Stalked crinoid	MB.E.1807	Devonian	Emsian	400.5	Bundenbach	Germany	PMB	1	1	3
Codiacrinus	schultzei	Codiacrinus_schultzei	Pentacrinoidea	Cyathoformes	Stalked crinoid	MB.E.1545	Devonian	Emsian	400.5	Bundenbach	Germany	PMB	1	1	3
Codiacrinus	schultzei	Codiacrinus_schultzei	Pentacrinoidea	Cyathoformes	Stalked crinoid	MB.E.1834	Devonian	Emsian	400.5	Bundenbach	Germany	PMB	1	1	3
Taxocrinus	stuertzi	Taxocrinus_stuertzi	Pentacrinoidea	Flexibilia	Stalked crinoid	MB.E.1412	Devonian	Emsian	400.5	Grube Eschenbach_Bundenbach	Germany	PMB	2	2	3	3				4	4					Bundenbach_1
Taxocrinus	stuertzi	Taxocrinus_stuertzi	Pentacrinoidea	Flexibilia	Stalked crinoid	MB.E.2743	Devonian	Emsian	400.5	Bundenbach	Germany	PMB	1	2	3					4	4					Bundenbach_1
Taxocrinus	stuertzi	Taxocrinus_stuertzi	Pentacrinoidea	Flexibilia	Stalked crinoid	MB.E.1414	Devonian	Emsian	400.5	Grube Eschenbach_Bundenbach	Germany	PMB	2	2	3	3				4						Bundenbach_1
Taxocrinus	stuertzi	Taxocrinus_stuertzi	Pentacrinoidea	Flexibilia	Stalked crinoid	MB.E.1411	Devonian	Emsian	400.5	Bundenbach	Germany	PMB	2	2	3	3				4	4	4	4			Bundenbach_1
Taxocrinus	stuertzi	Taxocrinus_stuertzi	Pentacrinoidea	Flexibilia	Stalked crinoid	MB.E.1028	Devonian	Emsian	400.5	Bundenbach	Germany	PMB	2	2	3	3				4	4	5				Bundenbach_1
Taxocrinus	stuertzi	Taxocrinus_stuertzi	Pentacrinoidea	Flexibilia	Stalked crinoid	MB.E.1413	Devonian	Emsian	400.5	Bundenbach	Germany	PMB	1	2	3					4	4					Bundenbach_1
Taxocrinus	stuertzi	Taxocrinus_stuertzi	Pentacrinoidea	Flexibilia	Stalked crinoid	MB.E.1407	Devonian	Emsian	400.5	Bundenbach	Germany	PMB	2	2	3	3				4	4	4	4			Bundenbach_1
Taxocrinus	stuertzi	Taxocrinus_stuertzi	Pentacrinoidea	Flexibilia	Stalked crinoid	MB.E.1026	Devonian	Emsian	400.5	Gem�nden	Germany	PMB	2	1	2	3
Taxocrinus	stuertzi	Taxocrinus_stuertzi	Pentacrinoidea	Flexibilia	Stalked crinoid	MB.E.1726	Devonian	Emsian	400.5	Bundenbach	Germany	PMB	1	2	3					4
Taxocrinus	stuertzi	Taxocrinus_stuertzi	Pentacrinoidea	Flexibilia	Stalked crinoid	MB.E.1738	Devonian	Emsian	400.5	Bundenbach	Germany	PMB	2	2	3	3				4	4
Taxocrinus	stuertzi	Taxocrinus_stuertzi	Pentacrinoidea	Flexibilia	Stalked crinoid	MB.E.995	Devonian	Emsian	400.5	Bundenbach	Germany	PMB	1	1	3
Taxocrinus	stuertzi	Taxocrinus_stuertzi	Pentacrinoidea	Flexibilia	Stalked crinoid	Gr.A.81 Nr.7	Devonian	Emsian	400.5	Bundenbach	Germany	PMB	2	1	3	3
Taxocrinus	stuertzi	Taxocrinus_stuertzi	Pentacrinoidea	Flexibilia	Stalked crinoid	MB.E.1727	Devonian	Emsian	400.5	Bundenbach	Germany	PMB	1	1	3
Taxocrinus	stuertzi	Taxocrinus_stuertzi	Pentacrinoidea	Flexibilia	Stalked crinoid	MB.E.1734	Devonian	Emsian	400.5	Bundenbach	Germany	PMB	3	1	3	3	3
Metacrinus	fossilis	Metacrinus_fossilis	Pentacrinoidea	Articulata	Stalked crinoid	USNM 459240	Paleogene	Eocene	44.95	Seymour Island	Antarctica	Ref (see remarks)	1	1	4										MEYER, D. L. & OJI, T. 1993. Eocene crinoids from Seymour Island, Antarctic Peninsula: paleobiogeographic and paleoecologic implications. Journal of Paleontology, 67(2):250-257.
Metacrinus	fossilis	Metacrinus_fossilis	Pentacrinoidea	Articulata	Stalked crinoid	USNM 459250	Paleogene	Eocene	44.95	Seymour Island	Antarctica	Ref (see remarks)	2	1	4	4									MEYER, D. L. & OJI, T. 1993. Eocene crinoids from Seymour Island, Antarctic Peninsula: paleobiogeographic and paleoecologic implications. Journal of Paleontology, 67(2):250-258.
Notocrinus	rasmusseni	Notocrinus_rasmusseni	Pentacrinoidea	Articulata	Stalked crinoid	USNM 459283	Paleogene	Eocene	44.95	Seymour Island	Antarctica	Ref (see remarks)	2	1	2	3									MEYER, D. L. & OJI, T. 1993. Eocene crinoids from Seymour Island, Antarctic Peninsula: paleobiogeographic and paleoecologic implications. Journal of Paleontology, 67(2):250-257.
Notocrinus	rasmusseni	Notocrinus_rasmusseni	Pentacrinoidea	Articulata	Stalked crinoid	USNM 459280	Paleogene	Eocene	44.95	Seymour Island	Antarctica	Ref (see remarks)	1	1	2										MEYER, D. L. & OJI, T. 1993. Eocene crinoids from Seymour Island, Antarctic Peninsula: paleobiogeographic and paleoecologic implications. Journal of Paleontology, 67(2):250-257.
Metacrinus	fossilis	Metacrinus_fossilis	Pentacrinoidea	Articulata	Stalked crinoid	USNM 459230	Paleogene	Eocene	44.95		Antartica	NMNH	3	2	5	5	6	5		9	11	10	9
Metacrinus	fossilis	Metacrinus_fossilis	Pentacrinoidea	Articulata	Stalked crinoid	USNM 459227	Paleogene	Eocene	44.95		Antartica	NMNH	5	1	5	4	4	4	4
Metacrinus	fossilis	Metacrinus_fossilis	Pentacrinoidea	Articulata	Stalked crinoid	USNM 459239	Paleogene	Eocene	44.95		Antartica	NMNH	5	2	5	5	5	5	5	9	7	9	7	7
Metacrinus	fossilis	Metacrinus_fossilis	Pentacrinoidea	Articulata	Stalked crinoid	USNM 459222	Paleogene	Eocene	44.95		Antartica	NMNH	5	2	4	5	4	4	4	11	11	11	11	11
Metacrinus	fossilis	Metacrinus_fossilis	Pentacrinoidea	Articulata	Stalked crinoid	USNM 459228	Paleogene	Eocene	44.95		Antartica	NMNH	5	2	5	5	5	5	5	8			9	9
Metacrinus	fossilis	Metacrinus_fossilis	Pentacrinoidea	Articulata	Stalked crinoid	USNM 459228	Paleogene	Eocene	44.95		Antartica	NMNH	5	2	5	5	5	5	5	10	12	12	11	11
Metacrinus	fossilis	Metacrinus_fossilis	Pentacrinoidea	Articulata	Stalked crinoid	USNM 459250	Paleogene	Eocene	44.95		Antartica	NMNH	3	2	4	5	5	5			9	9	8
Moroccocrinus	ebbighauseni	Moroccocrinus_ebbighauseni	Pentacrinoidea	Cyathoformes	Stalked crinoid	CP001.1	Devonian	Famennian	365.5	Lakhraouia	Morocco	PIMUZ	1	2	2					8	8	7	7			Lakhraouia_1
Moroccocrinus	ebbighauseni	Moroccocrinus_ebbighauseni	Pentacrinoidea	Cyathoformes	Stalked crinoid	CP001.2	Devonian	Famennian	365.5	Lakhraouia	Morocco	PIMUZ	1	2	2					7	12	12	1	8		Lakhraouia_1
Moroccocrinus	ebbighauseni	Moroccocrinus_ebbighauseni	Pentacrinoidea	Cyathoformes	Stalked crinoid	CP001.5	Devonian	Famennian	365.5	Lakhraouia	Morocco	PIMUZ	1	2	2					9	9	9	9	9		Lakhraouia_1
Moroccocrinus	ebbighauseni	Moroccocrinus_ebbighauseni	Pentacrinoidea	Cyathoformes	Stalked crinoid	CP001.6	Devonian	Famennian	365.5	Lakhraouia	Morocco	PIMUZ	2	1	2	1
Moroccocrinus	ebbighauseni	Moroccocrinus_ebbighauseni	Pentacrinoidea	Cyathoformes	Stalked crinoid	CP002.3	Devonian	Famennian	365.5	Mad_e el Mrakib	Morocco	PIMUZ	1	2	2					8	8					Mad_e el Mrakib_1
Moroccocrinus	ebbighauseni	Moroccocrinus_ebbighauseni	Pentacrinoidea	Cyathoformes	Stalked crinoid	CP002.4	Devonian	Famennian	365.5	Mad_e el Mrakib	Morocco	PIMUZ	2	2	2	2				9	9	8				Mad_e el Mrakib_1
Moroccocrinus	ebbighauseni	Moroccocrinus_ebbighauseni	Pentacrinoidea	Cyathoformes	Stalked crinoid	CP002.5	Devonian	Famennian	365.5	Mad_e el Mrakib	Morocco	PIMUZ	1	2	2					9	8					Mad_e el Mrakib_1
Moroccocrinus	ebbighauseni	Moroccocrinus_ebbighauseni	Pentacrinoidea	Cyathoformes	Stalked crinoid	CP002.6	Devonian	Famennian	365.5	Mad_e el Mrakib	Morocco	PIMUZ	2	2	2	2				8	7	9				Mad_e el Mrakib_1
Moroccocrinus	ebbighauseni	Moroccocrinus_ebbighauseni	Pentacrinoidea	Cyathoformes	Stalked crinoid	CP003.3	Devonian	Famennian	365.5	Lakhraouia	Morocco	PIMUZ	1	2	2					13	7					Lakhraouia_1
Moroccocrinus	ebbighauseni	Moroccocrinus_ebbighauseni	Pentacrinoidea	Cyathoformes	Stalked crinoid	CP003.5	Devonian	Famennian	365.5	Lakhraouia	Morocco	PIMUZ	2	2	2	2				7	7	7				Lakhraouia_1
Moroccocrinus	ebbighauseni	Moroccocrinus_ebbighauseni	Pentacrinoidea	Cyathoformes	Stalked crinoid	CP003.6	Devonian	Famennian	365.5	Lakhraouia	Morocco	PIMUZ	1	1	2
Moroccocrinus	ebbighauseni	Moroccocrinus_ebbighauseni	Pentacrinoidea	Cyathoformes	Stalked crinoid	CP003.7	Devonian	Famennian	365.5	Lakhraouia	Morocco	PIMUZ	1	1	2
Moroccocrinus	ebbighauseni	Moroccocrinus_ebbighauseni	Pentacrinoidea	Cyathoformes	Stalked crinoid	CP003.8	Devonian	Famennian	365.5	Lakhraouia	Morocco	PIMUZ	1	1	2
Moroccocrinus	ebbighauseni	Moroccocrinus_ebbighauseni	Pentacrinoidea	Cyathoformes	Stalked crinoid	CP004.1	Devonian	Famennian	365.5	Lakhraouia	Morocco	PIMUZ	1	2	2					9	7	7				Lakhraouia_1
Moroccocrinus	ebbighauseni	Moroccocrinus_ebbighauseni	Pentacrinoidea	Cyathoformes	Stalked crinoid	CP004.2	Devonian	Famennian	365.5	Lakhraouia	Morocco	PIMUZ	2	2	2	2				7	8	7				Lakhraouia_1
Moroccocrinus	ebbighauseni	Moroccocrinus_ebbighauseni	Pentacrinoidea	Cyathoformes	Stalked crinoid	CP004.3	Devonian	Famennian	365.5	Lakhraouia	Morocco	PIMUZ	1	2	2					7	7	9	9	7		Lakhraouia_1
Moroccocrinus	ebbighauseni	Moroccocrinus_ebbighauseni	Pentacrinoidea	Cyathoformes	Stalked crinoid	MB.E.3320	Devonian	Famennian	365.5	Anti-Atlas	Morocco	PMB	2	2	2	2				9	8
Moroccocrinus	ebbighauseni	Moroccocrinus_ebbighauseni	Pentacrinoidea	Cyathoformes	Stalked crinoid	MB.E.3321	Devonian	Famennian	365.5	Anti-Atlas	Morocco	PMB	2	2	2	2				9	11	9
Moroccocrinus	ebbighauseni	Moroccocrinus_ebbighauseni	Pentacrinoidea	Cyathoformes	Stalked crinoid	MB.E.3322	Devonian	Famennian	365.5	Anti-Atlas	Morocco	PMB	1	2	2					8	8
Moroccocrinus	ebbighauseni	Moroccocrinus_ebbighauseni	Pentacrinoidea	Cyathoformes	Stalked crinoid	MB.E.3330	Devonian	Famennian	365.5	Anti-Atlas	Morocco	PMB	1	2	2
Bursacrinus	magnificus	Bursacrinus_magnificus	Pentacrinoidea	Cyathoformes	Stalked crinoid	CVI.6	Permian	Guadalupian	266.05	Basleo_Timor	Indonesia	Ref (see remarks)	5	1	1	1	1	1	1						WANNER, J. 1916. XI. Die Permischen Echinodermen von Timor. Pal_ontologie von Timor. Stuttgart.
Bursacrinus	procerus	Bursacrinus_procerus	Pentacrinoidea	Cyathoformes	Stalked crinoid	CVI.7	Permian	Guadalupian	266.05	Basleo_Timor	Indonesia	Ref (see remarks)	2	1	1	1									WANNER, J. 1916. XI. Die Permischen Echinodermen von Timor. Pal_ontologie von Timor. Stuttgart.
Bursacrinus	pyramidatus	Bursacrinus_pyramidatus	Pentacrinoidea	Cyathoformes	Stalked crinoid	CVI.8	Permian	Guadalupian	266.05	Basleo_Timor	Indonesia	Ref (see remarks)	3	1	1	1	1								WANNER, J. 1916. XI. Die Permischen Echinodermen von Timor. Pal_ontologie von Timor. Stuttgart.
Calycocrinus	curvatus	Calycocrinus_curvatus	Pentacrinoidea	Flexibilia	Stalked crinoid	CX.10	Permian	Guadalupian	266.05	Fatu Tonini_Timor	Indonesia	Ref (see remarks)	2	1	3	3									WANNER, J. 1916. XI. Die Permischen Echinodermen von Timor. Pal_ontologie von Timor. Stuttgart.
Calycocrinus	malaianus	Calycocrinus_malaianus	Pentacrinoidea	Flexibilia	Stalked crinoid	CX.11	Permian	Guadalupian	266.05	Basleo_Timor	Indonesia	Ref (see remarks)	4	1	2	2	2	2							WANNER, J. 1916. XI. Die Permischen Echinodermen von Timor. Pal_ontologie von Timor. Stuttgart.
Calycocrinus	spinosus	Calycocrinus_spinosus	Pentacrinoidea	Flexibilia	Stalked crinoid	CX.9	Permian	Guadalupian	266.05	Basleo_Timor	Indonesia	Ref (see remarks)	2	1	3	3									WANNER, J. 1916. XI. Die Permischen Echinodermen von Timor. Pal_ontologie von Timor. Stuttgart.
Delocrinus	malaianus	Delocrinus_malaianus	Pentacrinoidea	Cyathoformes	Stalked crinoid	CVII.8	Permian	Guadalupian	266.05	Noil Fatoe_Timor	Indonesia	Ref (see remarks)	5	1	1	1	1	1	1						WANNER, J. 1916. XI. Die Permischen Echinodermen von Timor. Pal_ontologie von Timor. Stuttgart.
Notiocrinus	timoricus	Notiocrinus_timoricus	Pentacrinoidea	Cyathoformes	Stalked crinoid	CVI.1	Permian	Guadalupian	266.05	Basleo_Timor	Indonesia	Ref (see remarks)	5	1	1	1	1	1	1						WANNER, J. 1916. XI. Die Permischen Echinodermen von Timor. Pal_ontologie von Timor. Stuttgart.
Notiocrinus	timoricus	Notiocrinus_timoricus	Pentacrinoidea	Cyathoformes	Stalked crinoid	CVI..2	Permian	Guadalupian	266.05	Basleo_Timor	Indonesia	Ref (see remarks)	3	1	1	1	1								WANNER, J. 1916. XI. Die Permischen Echinodermen von Timor. Pal_ontologie von Timor. Stuttgart.
Loxocrinus	globulus	Loxocrinus_globulus	Pentacrinoidea	Flexibilia	Stalked crinoid	CX.1	Permian	Guadalupian	266.05	Basleo_Timor	Indonesia	Ref (see remarks)	2	1	2	2	2								WANNER, J. 1916. XI. Die Permischen Echinodermen von Timor. Pal_ontologie von Timor. Stuttgart.
Neoplatycrinus	dilatatus	Neoplatrycrinus_dilatatus	Camerata	Monobathrida	Stalked crinoid	XCVIII.13	Permian	Guadalupian	266.05	Basleo_Timor	Indonesia	Ref (see remarks)	2	1	1	1									WANNER, J. 1916. XI. Die Permischen Echinodermen von Timor. Pal_ontologie von Timor. Stuttgart.
Neoplatycrinus	dilatatus	Neoplatrycrinus_dilatatus	Camerata	Monobathrida	Stalked crinoid	XCVIII.14	Permian	Guadalupian	266.05	Basleo_Timor	Indonesia	Ref (see remarks)	2	1	1	1									WANNER, J. 1916. XI. Die Permischen Echinodermen von Timor. Pal_ontologie von Timor. Stuttgart.
Neoplatycrinus	dilatatus	Neoplatrycrinus_dilatatus	Camerata	Monobathrida	Stalked crinoid	XCVIII.18	Permian	Guadalupian	266.05	Basleo_Timor	Indonesia	Ref (see remarks)	2	1	1	1									WANNER, J. 1916. XI. Die Permischen Echinodermen von Timor. Pal_ontologie von Timor. Stuttgart.
Neoplatycrinus	dilatatus	Neoplatrycrinus_dilatatus	Camerata	Monobathrida	Stalked crinoid	XCVIII.19	Permian	Guadalupian	266.05	Basleo_Timor	Indonesia	Ref (see remarks)	2	1	1	1									WANNER, J. 1916. XI. Die Permischen Echinodermen von Timor. Pal_ontologie von Timor. Stuttgart.
Neoplatycrinus	major	Neoplatrycrinus_major	Camerata	Monobathrida	Stalked crinoid	XCIX.1	Permian	Guadalupian	266.05	Basleo_Timor	Indonesia	Ref (see remarks)	4	1	1	1	1	1							WANNER, J. 1916. XI. Die Permischen Echinodermen von Timor. Pal_ontologie von Timor. Stuttgart.
Neoplatycrinus	major	Neoplatrycrinus_major	Camerata	Monobathrida	Stalked crinoid	XCIX.5	Permian	Guadalupian	266.05	Basleo_Timor	Indonesia	Ref (see remarks)	3	1	1	1	1								WANNER, J. 1916. XI. Die Permischen Echinodermen von Timor. Pal_ontologie von Timor. Stuttgart.
Palaeoholopus	pretiosus	Palaeoholopus_pretiosus	Pentacrinoidea	Flexibilia	Stalked crinoid	CXI.11	Permian	Guadalupian	266.05	Iknin_Timor	Indonesia	Ref (see remarks)	1	1	3										WANNER, J. 1916. XI. Die Permischen Echinodermen von Timor. Pal_ontologie von Timor. Stuttgart.
Platycrinites	wachsmuthi	Platycrinus_wachsmuthi	Camerata	Monobathrida	Stalked crinoid	XCVII.5	Permian	Guadalupian	266.05	Basleo_Timor	Indonesia	Ref (see remarks)	2	1	1	1									WANNER, J. 1916. XI. Die Permischen Echinodermen von Timor. Pal_ontologie von Timor. Stuttgart.
Platycrinites	wachsmuthi	Platycrinus_wachsmuthi	Camerata	Monobathrida	Stalked crinoid	C.3	Permian	Guadalupian	266.05	Basleo_Timor	Indonesia	Ref (see remarks)	2	1	1	1									WANNER, J. 1916. XI. Die Permischen Echinodermen von Timor. Pal_ontologie von Timor. Stuttgart.
Platycrinites	wachsmuthi	Platycrinus_wachsmuthi	Camerata	Monobathrida	Stalked crinoid	C.4	Permian	Guadalupian	266.05	Basleo_Timor	Indonesia	Ref (see remarks)	2	1	1	1									WANNER, J. 1916. XI. Die Permischen Echinodermen von Timor. Pal_ontologie von Timor. Stuttgart.
Platycrinites	wachsmuthi	Platycrinus_wachsmuthi	Camerata	Monobathrida	Stalked crinoid	C.5	Permian	Guadalupian	266.05	Basleo_Timor	Indonesia	Ref (see remarks)	2	1	1	1									WANNER, J. 1916. XI. Die Permischen Echinodermen von Timor. Pal_ontologie von Timor. Stuttgart.
Platycrinites	wachsmuthi	Platycrinus_wachsmuthi	Camerata	Monobathrida	Stalked crinoid	C.8	Permian	Guadalupian	266.05	Basleo_Timor	Indonesia	Ref (see remarks)	2	1	1	1									WANNER, J. 1916. XI. Die Permischen Echinodermen von Timor. Pal_ontologie von Timor. Stuttgart.
Platycrinites	wachsmuthi	Platycrinus_wachsmuthi	Camerata	Monobathrida	Stalked crinoid	C.9	Permian	Guadalupian	266.05	Basleo_Timor	Indonesia	Ref (see remarks)	2	1	1	1									WANNER, J. 1916. XI. Die Permischen Echinodermen von Timor. Pal_ontologie von Timor. Stuttgart.
Platycrinites	wachsmuthi	Platycrinus_wachsmuthi	Camerata	Monobathrida	Stalked crinoid	C.10	Permian	Guadalupian	266.05	Noil Fatoe_Timor	Indonesia	Ref (see remarks)	3	1	1	1	1								WANNER, J. 1916. XI. Die Permischen Echinodermen von Timor. Pal_ontologie von Timor. Stuttgart.
Pleurocrinus	depressus	Pleurocrinus_depressus	Camerata	Monobathrida	Stalked crinoid	C.1	Permian	Guadalupian	266.05	Basleo_Timor	Indonesia	Ref (see remarks)	3	1	1	1	1								WANNER, J. 1916. XI. Die Permischen Echinodermen von Timor. Pal_ontologie von Timor. Stuttgart.
Pleurocrinus	goldfussi	Pleurocrinus_goldfussi	Camerata	Monobathrida	Stalked crinoid	C.2	Permian	Guadalupian	266.05	Basleo_Timor	Indonesia	Ref (see remarks)	3	1	1	1	1								WANNER, J. 1916. XI. Die Permischen Echinodermen von Timor. Pal_ontologie von Timor. Stuttgart.
Pleurocrinus	spectabilis	Pleurocrinus_spectabilis	Camerata	Monobathrida	Stalked crinoid	CIX.8	Permian	Guadalupian	266.05	Basleo_Timor	Indonesia	Ref (see remarks)	2	1	1	1									WANNER, J. 1916. XI. Die Permischen Echinodermen von Timor. Pal_ontologie von Timor. Stuttgart.
Prophyllocrinus	cuspidatus	Prophyllocrinus_cuspidatus	Pentacrinoidea	Flexibilia	Stalked crinoid	CXI.9	Permian	Guadalupian	266.05	Noil Fatoe_Timor	Indonesia	Ref (see remarks)	1	1	2										WANNER, J. 1916. XI. Die Permischen Echinodermen von Timor. Pal_ontologie von Timor. Stuttgart.
Prophyllocrinus	dentatus	Prophyllocrinus_dentatus	Pentacrinoidea	Flexibilia	Stalked crinoid	CXI.6	Permian	Guadalupian	266.05	Basleo_Timor	Indonesia	Ref (see remarks)	2	1	2	2									WANNER, J. 1916. XI. Die Permischen Echinodermen von Timor. Pal_ontologie von Timor. Stuttgart.
Stachyocrinus	zea	Stachyocrinus_zea	Pentacrinoidea	Cyathoformes	Stalked crinoid	CVI.12	Permian	Guadalupian	266.05	Noil Fatoe_Timor	Indonesia	Ref (see remarks)	5	1	1	1	1	1	1						WANNER, J. 1916. XI. Die Permischen Echinodermen von Timor. Pal_ontologie von Timor. Stuttgart.
Syntomocrinus	sundaicus	Syntomocrinus_sundaicus	Pentacrinoidea	Flexibilia	Stalked crinoid	CX.4	Permian	Guadalupian	266.05	Basleo_Timor	Indonesia	Ref (see remarks)	2	1	2	2									WANNER, J. 1916. XI. Die Permischen Echinodermen von Timor. Pal_ontologie von Timor. Stuttgart.
Syntomocrinus	sundaicus	Syntomocrinus_sundaicus	Pentacrinoidea	Flexibilia	Stalked crinoid	CX.5	Permian	Guadalupian	266.05	Noil Fatoe_Timor	Indonesia	Ref (see remarks)	2	1	2	2									WANNER, J. 1916. XI. Die Permischen Echinodermen von Timor. Pal_ontologie von Timor. Stuttgart.
Syntomocrinus	sundaicus	Syntomocrinus_sundaicus	Pentacrinoidea	Flexibilia	Stalked crinoid	CX.6	Permian	Guadalupian	266.05	Noil Fatoe_Timor	Indonesia	Ref (see remarks)	1	1	2										WANNER, J. 1916. XI. Die Permischen Echinodermen von Timor. Pal_ontologie von Timor. Stuttgart.
Thalassocrinus	gracilis	Thalassocrinus_gracilis	Pentacrinoidea	Articulata	Stalked crinoid	CXI.12	Permian	Guadalupian	266.05	Basleo_Timor	Indonesia	Ref (see remarks)	1	1	1										WANNER, J. 1916. XI. Die Permischen Echinodermen von Timor. Pal_ontologie von Timor. Stuttgart.
Timorocrinus	mirabilis	Timorocrinus_mirabilis	Pentacrinoidea	Cyathoformes	Stalked crinoid	CXII.1	Permian	Guadalupian	266.05	Basleo_Timor	Indonesia	Ref (see remarks)	3	1	1	1	1								WANNER, J. 1916. XI. Die Permischen Echinodermen von Timor. Pal_ontologie von Timor. Stuttgart.
Timorocrinus	mirabilis	Timorocrinus_mirabilis	Pentacrinoidea	Cyathoformes	Stalked crinoid	CXII.2	Permian	Guadalupian	266.05	Noil Tonini_Timor	Indonesia	Ref (see remarks)	2	1	1	1									WANNER, J. 1916. XI. Die Permischen Echinodermen von Timor. Pal_ontologie von Timor. Stuttgart.
Timorocrinus	spinosus	Timorocrinus_spinosus	Pentacrinoidea	Cyathoformes	Stalked crinoid	CXIII.4	Permian	Guadalupian	266.05	Noil Fatoe_Timor	Indonesia	Ref (see remarks)	3	1	1	1	1								WANNER, J. 1916. XI. Die Permischen Echinodermen von Timor. Pal_ontologie von Timor. Stuttgart.
Cupulocrinus	crossmani	Cupulocrinus_crossmani	Pentacrinoidea	Cyathoformes	Stalked crinoid	62871	Ordovician	Katian	449	Minnesota	USA	Ref (see remarks)	2	1	4	3	4								BROWER, J. C. 1992. Cupulocrinid crinoids from the Middle Ordovician (Galena Group, Dunleith Formation) of Northern Iowa and Southern Minnesota. Journal of Paleontology, 66(1):102.
Cupulocrinus	crossmani	Cupulocrinus_crossmani	Pentacrinoidea	Cyathoformes	Stalked crinoid	62868A	Ordovician	Katian	449	Minnesota	USA	Ref (see remarks)	1	1	4										BROWER, J. C. 1992. Cupulocrinid crinoids from the Middle Ordovician (Galena Group, Dunleith Formation) of Northern Iowa and Southern Minnesota. Journal of Paleontology, 66(1):102.
Cupulocrinus	crossmani	Cupulocrinus_crossmani	Pentacrinoidea	Cyathoformes	Stalked crinoid	62866A	Ordovician	Katian	449	Minnesota	USA	Ref (see remarks)	1	2	4					8					BROWER, J. C. 1992. Cupulocrinid crinoids from the Middle Ordovician (Galena Group, Dunleith Formation) of Northern Iowa and Southern Minnesota. Journal of Paleontology, 66(1):102.
Cupulocrinus	crossmani	Cupulocrinus_crossmani	Pentacrinoidea	Cyathoformes	Stalked crinoid	62882	Ordovician	Katian	449	Minnesota	USA	Ref (see remarks)	1	2	4					6	6				BROWER, J. C. 1992. Cupulocrinid crinoids from the Middle Ordovician (Galena Group, Dunleith Formation) of Northern Iowa and Southern Minnesota. Journal of Paleontology, 66(1):102.
Cupulocrinus	crossmani	Cupulocrinus_crossmani	Pentacrinoidea	Cyathoformes	Stalked crinoid	52160	Ordovician	Katian	449	Minnesota	USA	Ref (see remarks)	2	2	4	4				5	6	5			BROWER, J. C. 1992. Cupulocrinid crinoids from the Middle Ordovician (Galena Group, Dunleith Formation) of Northern Iowa and Southern Minnesota. Journal of Paleontology, 66(1):102.
Cupulocrinus	crossmani	Cupulocrinus_crossmani	Pentacrinoidea	Cyathoformes	Stalked crinoid	62879	Ordovician	Katian	449	Minnesota	USA	Ref (see remarks)	1	1	4										BROWER, J. C. 1992. Cupulocrinid crinoids from the Middle Ordovician (Galena Group, Dunleith Formation) of Northern Iowa and Southern Minnesota. Journal of Paleontology, 66(1):102.
Cupulocrinus	crossmani	Cupulocrinus_crossmani	Pentacrinoidea	Cyathoformes	Stalked crinoid	52165	Ordovician	Katian	449	Minnesota	USA	Ref (see remarks)	1	2	4					5	6				BROWER, J. C. 1992. Cupulocrinid crinoids from the Middle Ordovician (Galena Group, Dunleith Formation) of Northern Iowa and Southern Minnesota. Journal of Paleontology, 66(1):102.
Cupulocrinus	crossmani	Cupulocrinus_crossmani	Pentacrinoidea	Cyathoformes	Stalked crinoid	55221	Ordovician	Katian	449	Minnesota	USA	Ref (see remarks)	1	1	4										BROWER, J. C. 1992. Cupulocrinid crinoids from the Middle Ordovician (Galena Group, Dunleith Formation) of Northern Iowa and Southern Minnesota. Journal of Paleontology, 66(1):102.
Cupulocrinus	crossmani	Cupulocrinus_crossmani	Pentacrinoidea	Cyathoformes	Stalked crinoid	62880	Ordovician	Katian	449	Minnesota	USA	Ref (see remarks)	2	1	4	4									BROWER, J. C. 1992. Cupulocrinid crinoids from the Middle Ordovician (Galena Group, Dunleith Formation) of Northern Iowa and Southern Minnesota. Journal of Paleontology, 66(1):102.
Cupulocrinus	crossmani	Cupulocrinus_crossmani	Pentacrinoidea	Cyathoformes	Stalked crinoid	62878	Ordovician	Katian	449	Minnesota	USA	Ref (see remarks)	1	1	4										BROWER, J. C. 1992. Cupulocrinid crinoids from the Middle Ordovician (Galena Group, Dunleith Formation) of Northern Iowa and Southern Minnesota. Journal of Paleontology, 66(1):102.
Cupulocrinus	crossmani	Cupulocrinus_crossmani	Pentacrinoidea	Cyathoformes	Stalked crinoid	62886	Ordovician	Katian	449	Minnesota	USA	Ref (see remarks)	2	1	3	4									BROWER, J. C. 1992. Cupulocrinid crinoids from the Middle Ordovician (Galena Group, Dunleith Formation) of Northern Iowa and Southern Minnesota. Journal of Paleontology, 66(1):102.
Cupulocrinus	crossmani	Cupulocrinus_crossmani	Pentacrinoidea	Cyathoformes	Stalked crinoid	62883	Ordovician	Katian	449	Minnesota	USA	Ref (see remarks)	1	2	4					5	5				BROWER, J. C. 1992. Cupulocrinid crinoids from the Middle Ordovician (Galena Group, Dunleith Formation) of Northern Iowa and Southern Minnesota. Journal of Paleontology, 66(1):102.
Cupulocrinus	plattevillensis	Cupulocrinus_plattevillensis	Pentacrinoidea	Cyathoformes	Stalked crinoid	UI X-4901	Ordovician	Katian	464	Illinois	USA	Ref (see remarks)	2	1	4	4									KOLATA, D. R. 1975. Middle Ordovician echinoderms from Northern Illinois and Southern Wisconsin. Memoir (The Paleontological Society), 7:48.
Cupulocrinus	plattevillensis	Cupulocrinus_plattevillensis	Pentacrinoidea	Cyathoformes	Stalked crinoid	NMNH 24892	Ordovician	Katian	464	Wisconsin	USA	Ref (see remarks)	1	1	4										KOLATA, D. R. 1975. Middle Ordovician echinoderms from Northern Illinois and Southern Wisconsin. Memoir (The Paleontological Society), 7:49.
Cupulocrinus	plattevillensis	Cupulocrinus_plattevillensis	Pentacrinoidea	Cyathoformes	Stalked crinoid	UI X-4898	Ordovician	Katian	464	Illinois	USA	Ref (see remarks)	1	1	4										KOLATA, D. R. 1975. Middle Ordovician echinoderms from Northern Illinois and Southern Wisconsin. Memoir (The Paleontological Society), 7:49.
Cupulocrinus	plattevillensis	Cupulocrinus_plattevillensis	Pentacrinoidea	Cyathoformes	Stalked crinoid	84553	Ordovician	Katian	451	Iowa	USA	Ref (see remarks)	1	1	4										BROWER, J. C. 2007. Upper Ordovician crinoids from the Platteville Limestone of Northeastern Iowa. Journal of Paleontology, 81(1):104.
Cupulocrinus	plattevillensis	Cupulocrinus_plattevillensis	Pentacrinoidea	Cyathoformes	Stalked crinoid	84562	Ordovician	Katian	451	Iowa	USA	Ref (see remarks)	2	2	4	4				6	6				BROWER, J. C. 2007. Upper Ordovician crinoids from the Platteville Limestone of Northeastern Iowa. Journal of Paleontology, 81(1):105.
Cupulocrinus	plattevillensis	Cupulocrinus_plattevillensis	Pentacrinoidea	Cyathoformes	Stalked crinoid	84555	Ordovician	Katian	451	Iowa	USA	Ref (see remarks)	1	1	5										BROWER, J. C. 2007. Upper Ordovician crinoids from the Platteville Limestone of Northeastern Iowa. Journal of Paleontology, 81(1):106.
Cupulocrinus	plattevillensis	Cupulocrinus_plattevillensis	Pentacrinoidea	Cyathoformes	Stalked crinoid	84570	Ordovician	Katian	451	Iowa	USA	Ref (see remarks)	2	1	6	5									BROWER, J. C. 2007. Upper Ordovician crinoids from the Platteville Limestone of Northeastern Iowa. Journal of Paleontology, 81(1):107.
Cupulocrinus	plattevillensis	Cupulocrinus_plattevillensis	Pentacrinoidea	Cyathoformes	Stalked crinoid	84568	Ordovician	Katian	451	Iowa	USA	Ref (see remarks)	2	1	6	5									BROWER, J. C. 2007. Upper Ordovician crinoids from the Platteville Limestone of Northeastern Iowa. Journal of Paleontology, 81(1):108.
Cupulocrinus	plattevillensis	Cupulocrinus_plattevillensis	Pentacrinoidea	Cyathoformes	Stalked crinoid	84552	Ordovician	Katian	451	Iowa	USA	Ref (see remarks)	2	1	4	6									BROWER, J. C. 2007. Upper Ordovician crinoids from the Platteville Limestone of Northeastern Iowa. Journal of Paleontology, 81(1):109.
Cupulocrinus	plattevillensis	Cupulocrinus_plattevillensis	Pentacrinoidea	Cyathoformes	Stalked crinoid	PP001	Ordovician	Katian	451	Iowa	USA	Ref (see remarks)	2	2	5	4				5					BROWER, J. C. 2007. Upper Ordovician crinoids from the Platteville Limestone of Northeastern Iowa. Journal of Paleontology, 81(1):105. (figure 1 item 9)
Iocrinus	subcrassus	Iocrinus_subcrassus	Pentacrinoidea	Disparida	Stalked crinoid	YPM IP 527415	Ordovician	Katian	449	Ohio	USA	YPM	1	2	4					6					https://www.idigbio.org/portal/records/38009566-c446-4893-a537-2b467e83a8bf
Iocrinus	subcrassus	Iocrinus_subcrassus	Pentacrinoidea	Disparida	Stalked crinoid	YPM IP 007483	Ordovician	Katian	449	Ohio	USA	YPM	2	2	4	4				5					https://www.idigbio.org/portal/records/5242a626-6cc1-4f38-97ea-3ced930813f9
Iocrinus	subcrassus	Iocrinus_subcrassus	Pentacrinoidea	Disparida	Stalked crinoid	YPM IP 527462	Ordovician	Katian	449	Ohio	USA	YPM	2	2	4	4				5	5				https://www.idigbio.org/portal/records/31685065-d815-4eb3-b60b-2993d1e2b33d
Iocrinus	subcrassus	Iocrinus_subcrassus	Pentacrinoidea	Disparida	Stalked crinoid	CMC 44363	Ordovician	Katian	449	Ohio	USA	Ref (see remarks)	1	2	4					5	5				BRETT, DELINE & MCLAUGHLIN. 2008. Brett, C.E., Deline, B. and McLaughlin, P.I., 2008. Attachment, facies distribution, and life history strategies in crinoids from the Upper Ordovician of Kentucky. Echinoderm Paleobiology, pp.22-52.
Iocrinus	subcrassus	Iocrinus_subcrassus	Pentacrinoidea	Disparida	Stalked crinoid	YPM IP 527459	Ordovician	Katian	449	Ohio	USA	YPM	2	2	4	4				4	4				https://www.idigbio.org/portal/records/1bd02315-3f84-4631-8dda-331e9fc8f6ee
Iocrinus	subcrassus	Iocrinus_subcrassus	Pentacrinoidea	Disparida	Stalked crinoid	YPM IP 527413	Ordovician	Katian	449	Ohio	USA	YPM	1	2	4					6	4				https://www.idigbio.org/portal/records/5962b6c6-cda4-4832-b5e5-019ce2149967
Iocrinus	subcrassus	Iocrinus_subcrassus	Pentacrinoidea	Disparida	Stalked crinoid	YPM IP 527438	Ordovician	Katian	449	Ohio	USA	YPM	1	2	4					4					https://www.idigbio.org/portal/records/3ebc351b-d005-4da6-890a-f4f577af15ff
Iocrinus	subcrassus	Iocrinus_subcrassus	Pentacrinoidea	Disparida	Stalked crinoid	YPM IP 527414	Ordovician	Katian	449	Ohio	USA	YPM	1	2	4					4	4	4			https://www.idigbio.org/portal/records/d5c57fbc-7c91-41cc-9a0d-fa2e12ffbefd
Iocrinus	subcrassus	Iocrinus_subcrassus	Pentacrinoidea	Disparida	Stalked crinoid	YPM IP 527412	Ordovician	Katian	449	Ohio	USA	YPM	2	2	4	5				5					https://www.idigbio.org/portal/records/9c3d083e-89b4-4d9e-a9a3-ba0ac195b564
Iocrinus	subcrassus	Iocrinus_subcrassus	Pentacrinoidea	Disparida	Stalked crinoid	YPM IP 112313	Ordovician	Katian	449	Ohio	USA	YPM	1	1	4										https://portal.idigbio.org/portal/records/3cd0c204-a483-4869-be53-5abd3b7456b4
Iocrinus	subcrassus	Iocrinus_subcrassus	Pentacrinoidea	Disparida	Stalked crinoid	YPM IP 527463	Ordovician	Katian	449	Ohio	USA	YPM	2	1	5	5									https://portal.idigbio.org/portal/records/3f39530e-ef78-4d6f-874f-cca30e936923
Iocrinus	subcrassus	Iocrinus_subcrassus	Pentacrinoidea	Disparida	Stalked crinoid	YPM IP 527437	Ordovician	Katian	449	Ohio	USA	YPM	2	1	4	4									https://portal.idigbio.org/portal/records/1f18553f-51ce-47db-8d24-fd44f5713ad4
Iocrinus	subcrassus	Iocrinus_subcrassus	Pentacrinoidea	Disparida	Stalked crinoid	YPM IP 527471	Ordovician	Katian	449	Ohio	USA	YPM	1	1	4										https://portal.idigbio.org/portal/records/cc6caceb-8a41-4585-860c-16bade2193e7
Iocrinus	subcrassus	Iocrinus_subcrassus	Pentacrinoidea	Disparida	Stalked crinoid	YPM IP 527476	Ordovician	Katian	449	Ohio	USA	YPM	2	1	4	4									https://portal.idigbio.org/portal/records/fd2eac73-219b-4d14-94a7-cbc52fd2cb1f
Iocrinus	subcrassus	Iocrinus_subcrassus	Pentacrinoidea	Disparida	Stalked crinoid	YPM IP 527411	Ordovician	Katian	449	Ohio	USA	YPM	1	1	5										https://portal.idigbio.org/portal/records/c7bbcd37-0784-43a1-bf73-1cdb79a2b2c0
Iocrinus	subcrassus	Iocrinus_subcrassus	Pentacrinoidea	Disparida	Stalked crinoid	YPM IP 527449	Ordovician	Katian	449	Ohio	USA	YPM	2	1	5	5									https://portal.idigbio.org/portal/records/8c183cd9-c4f3-4bd1-ac6e-25b99a218dd1
Iocrinus	subcrassus	Iocrinus_subcrassus	Pentacrinoidea	Disparida	Stalked crinoid	YPM IP 527435	Ordovician	Katian	449	Ohio	USA	YPM	2	1	5	4									https://portal.idigbio.org/portal/records/44cbe3e3-c465-4531-8d42-90cfb0821049
Iocrinus	subcrassus	Iocrinus_subcrassus	Pentacrinoidea	Disparida	Stalked crinoid	YPM IP 112310	Ordovician	Katian	449	Ohio	USA	YPM	1	1	4										https://portal.idigbio.org/portal/records/7d2fb4d7-7f54-43af-b5a2-16afd338927d
Iocrinus	subcrassus	Iocrinus_subcrassus	Pentacrinoidea	Disparida	Stalked crinoid	YPM IP 527441	Ordovician	Katian	449	Ohio	USA	YPM	2	1	4	4									https://portal.idigbio.org/portal/records/33403b94-8a5a-4183-9085-dec9051ff1a4
Iocrinus	subcrassus	Iocrinus_subcrassus	Pentacrinoidea	Disparida	Stalked crinoid	YPM IP 527436	Ordovician	Katian	449	Ohio	USA	YPM	1	1	4										https://portal.idigbio.org/portal/records/d6fa6497-47de-4406-94a0-eb7e90e34751
Iocrinus	subcrassus	Iocrinus_subcrassus	Pentacrinoidea	Disparida	Stalked crinoid	YPM IP 527403	Ordovician	Katian	449	Ohio	USA	YPM	4	1	4	4	4	4							https://portal.idigbio.org/portal/records/9c334cd6-63da-4933-bc43-356dd0b32517
Iocrinus	subcrassus	Iocrinus_subcrassus	Pentacrinoidea	Disparida	Stalked crinoid	YPM IP 527448	Ordovician	Katian	449	Ohio	USA	YPM	2	1	4	4									https://portal.idigbio.org/portal/records/1aa12746-9625-4136-8dc0-caf2d7cb909e
Iocrinus	subcrassus	Iocrinus_subcrassus	Pentacrinoidea	Disparida	Stalked crinoid	YPM IP 527445	Ordovician	Katian	449	Ohio	USA	YPM	3	1	4	4	4								https://portal.idigbio.org/portal/records/cad009dd-673d-40fa-b5e1-4c0aed345c21
Iocrinus	subcrassus	Iocrinus_subcrassus	Pentacrinoidea	Disparida	Stalked crinoid	YPM IP 113033	Ordovician	Katian	449	Ohio	USA	YPM	3	1	5	4	4								https://portal.idigbio.org/portal/records/fa583a15-894f-4277-af8f-b705a6441dd6
Iocrinus	subcrassus	Iocrinus_subcrassus	Pentacrinoidea	Disparida	Stalked crinoid	YPM IP 527472	Ordovician	Katian	449	Ohio	USA	YPM	2	1	4	4									https://portal.idigbio.org/portal/records/58d30292-8818-42a3-a2e2-25d2e32dde4d
Iocrinus	subcrassus	Iocrinus_subcrassus	Pentacrinoidea	Disparida	Stalked crinoid	YPM IP 527439	Ordovician	Katian	449	Ohio	USA	YPM	3	1	4	4	3								https://portal.idigbio.org/portal/records/b649fe94-aee6-487a-9a2c-13a42f371986
Iocrinus	subcrassus	Iocrinus_subcrassus	Pentacrinoidea	Disparida	Stalked crinoid	YPM IP 527443	Ordovician	Katian	449	Ohio	USA	YPM	3	1	4	4	4								https://portal.idigbio.org/portal/records/3c6041c7-a4b0-4dc9-9915-b6cee797f23c
Iocrinus	subcrassus	Iocrinus_subcrassus	Pentacrinoidea	Disparida	Stalked crinoid	YPM IP 112311	Ordovician	Katian	449	Ohio	USA	YPM	2	1	4	5									https://portal.idigbio.org/portal/records/d20b87cd-6f03-4678-9c90-93e022ce1045
Iocrinus	subcrassus	Iocrinus_subcrassus	Pentacrinoidea	Disparida	Stalked crinoid	USNM S2091a	Ordovician	Katian	449	Ohio	USA	NMNH	3	2	4	5	4			4	5
Iocrinus	subcrassus	Iocrinus_subcrassus	Pentacrinoidea	Disparida	Stalked crinoid	USNM S2091b	Ordovician	Katian	449	Ohio	USA	NMNH	1	2	4					5
Iocrinus	subcrassus	Iocrinus_subcrassus	Pentacrinoidea	Disparida	Stalked crinoid	USNM S2091c	Ordovician	Katian	449	Ohio	USA	NMNH	3	2	4	4	4			5	5
Iocrinus	subcrassus	Iocrinus_subcrassus	Pentacrinoidea	Disparida	Stalked crinoid	USNM S2091d	Ordovician	Katian	449	Ohio	USA	NMNH	2	2	4	4				4
Iocrinus	subcrassus	Iocrinus_subcrassus	Pentacrinoidea	Disparida	Stalked crinoid	USNM S2091e	Ordovician	Katian	449	Ohio	USA	NMNH	2	1	4	4
Iocrinus	subcrassus	Iocrinus_subcrassus	Pentacrinoidea	Disparida	Stalked crinoid	USNM S2090a	Ordovician	Katian	449	Ohio	USA	NMNH	5	2	4	4	5	4	5	5	5	5	5	5
Iocrinus	subcrassus	Iocrinus_subcrassus	Pentacrinoidea	Disparida	Stalked crinoid	USNM S2090b	Ordovician	Katian	449	Ohio	USA	NMNH	5	2	4	4	4	4	2	4	6		5	5
Iocrinus	subcrassus	Iocrinus_subcrassus	Pentacrinoidea	Disparida	Stalked crinoid	USNM S2090c	Ordovician	Katian	449	Ohio	USA	NMNH	3	2	5	5	5			6	8	7
Cassianocrinus	varians	Cassianocrinus_varians	Pentacrinoidea	Articulata	Stalked crinoid	MHI001	Triassic	Ladinian	239	Lantsch Lenz_Graub_den	Switzerland	MHI	2	2	1	1				2	2	2
Cassianocrinus	varians	Cassianocrinus_varians	Pentacrinoidea	Articulata	Stalked crinoid	NHMW 1865	Triassic	Ladinian	239	San Cassiano	Italy	Ref (see remarks)	5	2	2	2	2	2	2	2	2				HAGDORN, H. 2003. Cassianocrinus varians (M_STER, 1841) aus der Cassian-Formation (Trias, Oberladin/Unterkarn) der Dolomiten ?ein Bindeglied zwischen Encrinidae und Traumatocrinidae (Crinoidea, Articulata). Ann. Naturhist. Mus. Wien, 105A:236.
Cassianocrinus	varians	Cassianocrinus_varians	Pentacrinoidea	Articulata	Stalked crinoid	NHMW 20006	Triassic	Ladinian	239	San Cassiano	Italy	Ref (see remarks)	2	1	2	2
Traumatocrinus	hsui	Traumatocrinus_hsui	Pentacrinoidea	Articulata	Stalked crinoid	PIMUZ 20176.1	Triassic	Ladinian	239	Xinpu_Guanling	China	PIMUZ	2	2	2	2				8	8	8				Guanling_1
Traumatocrinus	hsui	Traumatocrinus_hsui	Pentacrinoidea	Articulata	Stalked crinoid	PIMUZ 20176.3	Triassic	Ladinian	239	Xinpu_Guanling	China	PIMUZ	2	2	2	2				8	8	8	8			Guanling_1
Traumatocrinus	hsui	Traumatocrinus_hsui	Pentacrinoidea	Articulata	Stalked crinoid	PIMUZ 20176.4	Triassic	Ladinian	239	Xinpu_Guanling	China	PIMUZ	1	2	2					8	8	8	8			Guanling_1
Traumatocrinus	hsui	Traumatocrinus_hsui	Pentacrinoidea	Articulata	Stalked crinoid	PIMUZ 20176.5	Triassic	Ladinian	239	Xinpu_Guanling	China	PIMUZ	1	1	2
Traumatocrinus	hsui	Traumatocrinus_hsui	Pentacrinoidea	Articulata	Stalked crinoid	PIMUZ 19887	Triassic	Ladinian	239	Xinpu_Guanling	China	PIMUZ	2	2	2	2				8	8	8				Guanling_1
Traumatocrinus	hsui	Traumatocrinus_hsui	Pentacrinoidea	Articulata	Stalked crinoid	MHI1881/1	Triassic	Ladinian	239	Guizhou	China	MHI	2	2	2	2				9	8	8	8			Guizhou_1
Traumatocrinus	hsui	Traumatocrinus_hsui	Pentacrinoidea	Articulata	Stalked crinoid	MHI1881/2	Triassic	Ladinian	239	Guanling	China	MHI	3	2	2	2	2			1	8	8	8			Guizhou_1
Traumatocrinus	hsui	Traumatocrinus_hsui	Pentacrinoidea	Articulata	Stalked crinoid	MHI1882/7.1	Triassic	Ladinian	239	Guanling	China	MHI	2	2	2	2				8	8	8	8	8		Guizhou_1
Traumatocrinus	hsui	Traumatocrinus_hsui	Pentacrinoidea	Articulata	Stalked crinoid	MHI1882/7.2	Triassic	Ladinian	239	Guanling	China	MHI	2	2	2	2				8	8	8	8			Guizhou_1
Traumatocrinus	hsui	Traumatocrinus_hsui	Pentacrinoidea	Articulata	Stalked crinoid	MHI1882/5	Triassic	Ladinian	239	Guanling	China	MHI	2	2	2	2				9	7					Guizhou_1
Traumatocrinus	hsui	Traumatocrinus_hsui	Pentacrinoidea	Articulata	Stalked crinoid	MHI1882/4	Triassic	Ladinian	239	Guanling	China	MHI	2	2	2	2				8	8	8				Guizhou_1
Traumatocrinus	hsui	Traumatocrinus_hsui	Pentacrinoidea	Articulata	Stalked crinoid	MHI1428.1	Triassic	Ladinian	239	Guizhou	China	MHI	2	2	2	2				8	8	8	8			Guizhou_1
Traumatocrinus	hsui	Traumatocrinus_hsui	Pentacrinoidea	Articulata	Stalked crinoid	MHI1428.2	Triassic	Ladinian	239	Guizhou	China	MHI	2	2	2	2				8	8					Guizhou_1
Traumatocrinus	hsui	Traumatocrinus_hsui	Pentacrinoidea	Articulata	Stalked crinoid	MHI1428.3	Triassic	Ladinian	239	Guizhou	China	MHI	1	2	2					8						Guizhou_1
Traumatocrinus	hsui	Traumatocrinus_hsui	Pentacrinoidea	Articulata	Stalked crinoid	MHI1428.4	Triassic	Ladinian	239	Guizhou	China	MHI	3	2	2	2	2			8	8	8	7			Guizhou_1
Traumatocrinus	hsui	Traumatocrinus_hsui	Pentacrinoidea	Articulata	Stalked crinoid	MHI1428.5	Triassic	Ladinian	239	Guizhou	China	MHI	3	1	2	2	2
Traumatocrinus	hsui	Traumatocrinus_hsui	Pentacrinoidea	Articulata	Stalked crinoid	MHI2051.1	Triassic	Ladinian	239	Guanling	China	MHI	3	2	2	2	2			9						Guizhou_1
Traumatocrinus	hsui	Traumatocrinus_hsui	Pentacrinoidea	Articulata	Stalked crinoid	MHI2051.2	Triassic	Ladinian	239	Guanling	China	MHI	2	2	2	2				8	8	8	8			Guizhou_1
Traumatocrinus	hsui	Traumatocrinus_hsui	Pentacrinoidea	Articulata	Stalked crinoid	MHI2051.3	Triassic	Ladinian	239	Guanling	China	MHI	3	2	2	2	2			8	8					Guizhou_1
Traumatocrinus	hsui	Traumatocrinus_hsui	Pentacrinoidea	Articulata	Stalked crinoid	MHI2051.4	Triassic	Ladinian	239	Guanling	China	MHI	2	2	2	2				8	8	8				Guizhou_1
Traumatocrinus	hsui	Traumatocrinus_hsui	Pentacrinoidea	Articulata	Stalked crinoid	MHI1677/2.1	Triassic	Ladinian	239	Guizhou	China	MHI	2	2	2	2				7	8	8	8			Guizhou_1
Traumatocrinus	hsui	Traumatocrinus_hsui	Pentacrinoidea	Articulata	Stalked crinoid	MHI1677/2.2	Triassic	Ladinian	239	Guizhou	China	MHI	1	2	2					8	8					Guizhou_1
Traumatocrinus	hsui	Traumatocrinus_hsui	Pentacrinoidea	Articulata	Stalked crinoid	MHI1677/2.3	Triassic	Ladinian	239	Guizhou	China	MHI	2	2	2	2				7	8	8				Guizhou_1
Traumatocrinus	hsui	Traumatocrinus_hsui	Pentacrinoidea	Articulata	Stalked crinoid	MHI1677/2.4	Triassic	Ladinian	239	Guizhou	China	MHI	2	2	2	2				8	8					Guizhou_1
Traumatocrinus	hsui	Traumatocrinus_hsui	Pentacrinoidea	Articulata	Stalked crinoid	MHI1677/2.5	Triassic	Ladinian	239	Guizhou	China	MHI	1	2	2					8	8					Guizhou_1
Traumatocrinus	hsui	Traumatocrinus_hsui	Pentacrinoidea	Articulata	Stalked crinoid	MHI1677/2.6	Triassic	Ladinian	239	Guizhou	China	MHI	2	2	2	2				8	8	8				Guizhou_1
Traumatocrinus	hsui	Traumatocrinus_hsui	Pentacrinoidea	Articulata	Stalked crinoid	MHI1677/2.7	Triassic	Ladinian	239	Guizhou	China	MHI	3	2	2	3	2			8	8					Guizhou_1
Traumatocrinus	hsui	Traumatocrinus_hsui	Pentacrinoidea	Articulata	Stalked crinoid	MHI1677/2.9	Triassic	Ladinian	239	Guizhou	China	MHI	1	2	2					8	8					Guizhou_1
Traumatocrinus	hsui	Traumatocrinus_hsui	Pentacrinoidea	Articulata	Stalked crinoid	MHI1677/2.10	Triassic	Ladinian	239	Guizhou	China	MHI	1	2	2					8	8					Guizhou_1
Traumatocrinus	hsui	Traumatocrinus_hsui	Pentacrinoidea	Articulata	Stalked crinoid	MHI1677/2.11	Triassic	Ladinian	239	Guizhou	China	MHI	2	2	2	2				8	8	8				Guizhou_1
Traumatocrinus	hsui	Traumatocrinus_hsui	Pentacrinoidea	Articulata	Stalked crinoid	MHI1677/2.12	Triassic	Ladinian	239	Guizhou	China	MHI	1	2	2					8	8					Guizhou_1
Traumatocrinus	hsui	Traumatocrinus_hsui	Pentacrinoidea	Articulata	Stalked crinoid	MHI1677/2.13	Triassic	Ladinian	239	Guizhou	China	MHI	2	2	2	2				8	8	8				Guizhou_1
Traumatocrinus	hsui	Traumatocrinus_hsui	Pentacrinoidea	Articulata	Stalked crinoid	MHI1677/2.14	Triassic	Ladinian	239	Guizhou	China	MHI	1	2	2					8	8					Guizhou_1
Traumatocrinus	hsui	Traumatocrinus_hsui	Pentacrinoidea	Articulata	Stalked crinoid	MHI1677/1.1	Triassic	Ladinian	239	Guizhou	China	MHI	1	2	2					8	8					Guizhou_1
Traumatocrinus	hsui	Traumatocrinus_hsui	Pentacrinoidea	Articulata	Stalked crinoid	MHI1677/1.2	Triassic	Ladinian	239	Guizhou	China	MHI	1	2	2					8	8					Guizhou_1
Traumatocrinus	hsui	Traumatocrinus_hsui	Pentacrinoidea	Articulata	Stalked crinoid	MHI1677/1.3	Triassic	Ladinian	239	Guizhou	China	MHI	2	2	2	2				8	8	8				Guizhou_1
Traumatocrinus	hsui	Traumatocrinus_hsui	Pentacrinoidea	Articulata	Stalked crinoid	MHI1677/1.4	Triassic	Ladinian	239	Guizhou	China	MHI	2	2	2	2				8	8	8	8			Guizhou_1
Traumatocrinus	hsui	Traumatocrinus_hsui	Pentacrinoidea	Articulata	Stalked crinoid	MHI1677/3.3	Triassic	Ladinian	239	Guizhou	China	MHI	1	2	2					8	8					Guizhou_1
Pycnocrinus	altilis	Pycnocrinus_altilis	Camerata	Monobathrida	Stalked crinoid	ROM 45098a	Ordovician	Late Ordovician	451.5	Ontario	Canada	Ref (see remarks)	2	1	2	2									ECKERT, J. D. 1987. Pycnocrinus altilis, a new Late Ordovician channel-dwelling crinoid from Southern Ontario. Canadian Journal of Earth Sciences, 24:851-859.
Pycnocrinus	altilis	Pycnocrinus_altilis	Camerata	Monobathrida	Stalked crinoid	ROM 45098b	Ordovician	Late Ordovician	451.5	Ontario	Canada	Ref (see remarks)	2	1	2	2									ECKERT, J. D. 1987. Pycnocrinus altilis, a new Late Ordovician channel-dwelling crinoid from Southern Ontario. Canadian Journal of Earth Sciences, 24:851-859.
Pycnocrinus	altilis	Pycnocrinus_altilis	Camerata	Monobathrida	Stalked crinoid	ROM 45099a	Ordovician	Late Ordovician	451.5	Ontario	Canada	Ref (see remarks)	2	1	2	2									ECKERT, J. D. 1987. Pycnocrinus altilis, a new Late Ordovician channel-dwelling crinoid from Southern Ontario. Canadian Journal of Earth Sciences, 24:851-859.
Pycnocrinus	altilis	Pycnocrinus_altilis	Camerata	Monobathrida	Stalked crinoid	ROM 45097	Ordovician	Late Ordovician	451.5	Ontario	Canada	Ref (see remarks)	1	1	2										ECKERT, J. D. 1987. Pycnocrinus altilis, a new Late Ordovician channel-dwelling crinoid from Southern Ontario. Canadian Journal of Earth Sciences, 24:851-859.
Traumatocrinus	hsui	Traumatocrinus_hsui	Pentacrinoidea	Articulata	Stalked crinoid	XT3xH-10	Triassic	Late Triassic	219	Yichang	China	Ref (see remarks)	2	1	2	2									HESS, H. 2010. Paleoecology of pelagic crinoids. Treatise Online Number 16, p10.
Traumatocrinus	Traumatocrinus_sp	Traumatocrinus_sp	Pentacrinoidea	Articulata	Stalked crinoid	YIGMR TH0001	Triassic	Late Triassic	219	Guizhou	China	Ref (see remarks)	3	2	1	1	1			8	8	8			HAGDORN, H. & WANG X. 2015. The pseudoplanktonic crinoid Traumatocrinus from the Late Triassic of Southwest China ?morphology, ontogeny, and taphonomy. Palaeoworld, 24:481
Traumatocrinus	Traumatocrinus_sp	Traumatocrinus_sp	Pentacrinoidea	Articulata	Stalked crinoid	NIGP 6920a	Triassic	Late Triassic	219		China	Ref (see remarks)	1	1	2										LIN, JP. 2015. Treasure with blood: On the discovery of Traumatocrinus (Echinodermata, Triassic) crowns in China. Palaeoworld, 24:363-368.
Traumatocrinus	Traumatocrinus_sp	Traumatocrinus_sp	Pentacrinoidea	Articulata	Stalked crinoid	NIGP 6891	Triassic	Late Triassic	219		China	Ref (see remarks)	1	1	2										LIN, JP. 2015. Treasure with blood: On the discovery of Traumatocrinus (Echinodermata, Triassic) crowns in China. Palaeoworld, 24:363-369.
Traumatocrinus	Traumatocrinus_sp	Traumatocrinus_sp	Pentacrinoidea	Articulata	Stalked crinoid	NIGP 6932	Triassic	Late Triassic	219		China	Ref (see remarks)	2	1	2	2									LIN, JP. 2015. Treasure with blood: On the discovery of Traumatocrinus (Echinodermata, Triassic) crowns in China. Palaeoworld, 24:363-369.
Codiacrinus	secundus	Codiacrinus_secundus	Pentacrinoidea	Cyathoformes	Stalked crinoid	NMVP108574	Devonian	Lochkovian	415	Victoria	Australia	Ref (see remarks)	2	1	4	4									JELL, P. A. 1999. Silurian and Devonian crinoids from central Victoria. Memoirs of the Queensland Museum, 43(1):1-114.
Codiacrinus	secundus	Codiacrinus_secundus	Pentacrinoidea	Cyathoformes	Stalked crinoid	NMVP108576	Devonian	Lochkovian	415	Victoria	Australia	Ref (see remarks)	1	1	4										JELL, P. A. 1999. Silurian and Devonian crinoids from central Victoria. Memoirs of the Queensland Museum, 43(1):1-114.
Codiacrinus	secundus	Codiacrinus_secundus	Pentacrinoidea	Cyathoformes	Stalked crinoid	NMVP108660	Devonian	Lochkovian	415	Victoria	Australia	Ref (see remarks)	2	1	3	3									JELL, P. A. 1999. Silurian and Devonian crinoids from central Victoria. Memoirs of the Queensland Museum, 43(1):1-114.
Codiacrinus	secundus	Codiacrinus_secundus	Pentacrinoidea	Cyathoformes	Stalked crinoid	NMVP108576	Devonian	Lochkovian	415	Victoria	Australia	Ref (see remarks)	1	1	4										JELL, P. A. 1999. Silurian and Devonian crinoids from central Victoria. Memoirs of the Queensland Museum, 43(1):1-114.
Codiacrinus	secundus	Codiacrinus_secundus	Pentacrinoidea	Cyathoformes	Stalked crinoid	NMVP108578	Devonian	Lochkovian	415	Victoria	Australia	Ref (see remarks)	1	1	4										JELL, P. A. 1999. Silurian and Devonian crinoids from central Victoria. Memoirs of the Queensland Museum, 43(1):1-114.
Hollowaycrinus	calvus	Hollowaycrinus_calvus	Camerata	Diplobathrida	Stalked crinoid	NMVP107101	Devonian	Lochkovian	415	Victoria	Australia	Ref (see remarks)	2	1	2	2									JELL, P. A. 1999. Silurian and Devonian crinoids from central Victoria. Memoirs of the Queensland Museum, 43(1):1-114.
Hollowaycrinus	calvus	Hollowaycrinus_calvus	Camerata	Diplobathrida	Stalked crinoid	NMVP100158	Devonian	Lochkovian	415	Victoria	Australia	Ref (see remarks)	2	1	2	2									JELL, P. A. 1999. Silurian and Devonian crinoids from central Victoria. Memoirs of the Queensland Museum, 43(1):1-114.
Hollowaycrinus	calvus	Hollowaycrinus_calvus	Camerata	Diplobathrida	Stalked crinoid	NMVP100150	Devonian	Lochkovian	415	Victoria	Australia	Ref (see remarks)	2	1	2	2									JELL, P. A. 1999. Silurian and Devonian crinoids from central Victoria. Memoirs of the Queensland Museum, 43(1):1-114.
Hollowaycrinus	calvus	Hollowaycrinus_calvus	Camerata	Diplobathrida	Stalked crinoid	NMVP100153	Devonian	Lochkovian	415	Victoria	Australia	Ref (see remarks)	2	1	2	2									JELL, P. A. 1999. Silurian and Devonian crinoids from central Victoria. Memoirs of the Queensland Museum, 43(1):1-114.
Hollowaycrinus	calvus	Hollowaycrinus_calvus	Camerata	Diplobathrida	Stalked crinoid	NMVP107102	Devonian	Lochkovian	415	Victoria	Australia	Ref (see remarks)	2	1	3	2									JELL, P. A. 1999. Silurian and Devonian crinoids from central Victoria. Memoirs of the Queensland Museum, 43(1):1-114.
Hollowaycrinus	calvus	Hollowaycrinus_calvus	Camerata	Diplobathrida	Stalked crinoid	NMVP107103	Devonian	Lochkovian	415	Victoria	Australia	Ref (see remarks)	2	1	2	2									JELL, P. A. 1999. Silurian and Devonian crinoids from central Victoria. Memoirs of the Queensland Museum, 43(1):1-114.
Ophiocrinus	nnettae	Ophiocrinus_nnettae	Camerata	Diplobathrida	Stalked crinoid	NMVP149344	Devonian	Lochkovian	415	Victoria	Australia	Ref (see remarks)	2	1	2	2									JELL, P. A. 1999. Silurian and Devonian crinoids from central Victoria. Memoirs of the Queensland Museum, 43(1):1-114.
Stewbrecrinus	terryi	Stewbrecrinus_terryi	Pentacrinoidea	Cyathoformes	Stalked crinoid	NMVP109215	Devonian	Lochkovian	415	Victoria	Australia	Ref (see remarks)	1	1	4										JELL, P. A. 1999. Silurian and Devonian crinoids from central Victoria. Memoirs of the Queensland Museum, 43(1):1-114.
Dendrocrinus	arrugius	Dendrocrinus_arrugius	Pentacrinoidea	Cyathoformes	Stalked crinoid	NMVP109790	Silurian	Ludlow	425.2	Victoria	Australia	Ref (see remarks)	1	1	6										JELL, P. A. 1999. Silurian and Devonian crinoids from central Victoria. Memoirs of the Queensland Museum, 43(1):1-114.
Nassoviocrinus	longibrachiatus	Nassoviocrinus_longibrachiatus	Pentacrinoidea	Cyathoformes	Stalked crinoid	NMVP109179	Silurian	Ludlow	425.2	Victoria	Australia	Ref (see remarks)	1	1	4										JELL, P. A. 1999. Silurian and Devonian crinoids from central Victoria. Memoirs of the Queensland Museum, 43(1):1-114.
Nassoviocrinus	longibrachiatus	Nassoviocrinus_longibrachiatus	Pentacrinoidea	Cyathoformes	Stalked crinoid	NVMP109174	Silurian	Ludlow	425.2	Victoria	Australia	Ref (see remarks)	1	1	4										JELL, P. A. 1999. Silurian and Devonian crinoids from central Victoria. Memoirs of the Queensland Museum, 43(1):1-114.
Nassoviocrinus	longibrachiatus	Nassoviocrinus_longibrachiatus	Pentacrinoidea	Cyathoformes	Stalked crinoid	NMVP109178	Silurian	Ludlow	425.2	Victoria	Australia	Ref (see remarks)	1	1	5										JELL, P. A. 1999. Silurian and Devonian crinoids from central Victoria. Memoirs of the Queensland Museum, 43(1):1-114.
Arthroacanthir	carpentieri	Arthroacanta_carpenteri			Stalked crinoid	XXIII256	Devonian	Middle Devonian	390.5	Silica_Ohio	USA	SMF	1	2	2					9	16
Archaetaxocrinus	burfordi	Archaetaxocrinus_burfordi	Pentacrinoidea	Flexibilia	Stalked crinoid	1408TX1/1	Ordovician	Middle Ordovician	464	Oklahoma	USA	Ref (see remarks)	1	1	3										LEWIS, R. D. 1981. Archaetaxocrinus, new genus, the earliest known flexible crinoid (Whiterockian) and its phylogenetic implications. Journal of Paleontology, 55(1):230.
Archaetaxocrinus	burfordi	Archaetaxocrinus_burfordi	Pentacrinoidea	Flexibilia	Stalked crinoid	1408TX1/3	Ordovician	Middle Ordovician	464	Oklahoma	USA	Ref (see remarks)	1	1	3
Archaetaxocrinus	burfordi	Archaetaxocrinus_burfordi	Pentacrinoidea	Flexibilia	Stalked crinoid	1408TX1/4	Ordovician	Middle Ordovician	464	Oklahoma	USA	Ref (see remarks)	1	1	3
Archaetaxocrinus	lanei	Archaetaxocrinus_lanei	Pentacrinoidea	Flexibilia	Stalked crinoid	USNM 165236	Ordovician	Middle Ordovician	464	Utah	USA	Ref (see remarks)	2	2	3	3				3	3	3			LEWIS, R. D. 1981. Archaetaxocrinus, new genus, the earliest known flexible crinoid (Whiterockian) and its phylogenetic implications. Journal of Paleontology, 55(1):230.
Columbicrinus	crassus	Columbicrinus_crassus	Pentacrinoidea	Disparida	Stalked crinoid	UI X-5708	Ordovician	Middle Ordovician	464	Tennessee	USA	Ref (see remarks)	2	1	4	4									GUENSBURG, T. E. 1992. Paleoecology of hardground rncrusting and commensal crinoids, Middle Ordovician, Tennessee. Journal of Paleontology, 66(1):129-147.
Columbicrinus	crassus	Columbicrinus_crassus	Pentacrinoidea	Disparida	Stalked crinoid	UI X-5705	Ordovician	Middle Ordovician	464	Tennessee	USA	Ref (see remarks)	1	1	4										GUENSBURG, T. E. 1992. Paleoecology of hardground rncrusting and commensal crinoids, Middle Ordovician, Tennessee. Journal of Paleontology, 66(1):129-147.
Cupulocrinus	gracilis	Cupulocrinus_gracilis	Pentacrinoidea	Cyathoformes	Stalked crinoid	BMNH PK-6	Ordovician	Middle Ordovician	464	Illinois	USA	Ref (see remarks)	2	1	4	4									KOLATA, D. R. 1975. Middle Ordovician echinoderms from Northern Illinois and Southern Wisconsin. Memoir (The Paleontological Society), 7:46.
Cupulocrinus	gracilis	Cupulocrinus_gracilis	Pentacrinoidea	Cyathoformes	Stalked crinoid	BMNH PK-86	Ordovician	Middle Ordovician	464	Illinois	USA	Ref (see remarks)	1	1	4										KOLATA, D. R. 1975. Middle Ordovician echinoderms from Northern Illinois and Southern Wisconsin. Memoir (The Paleontological Society), 7:47.
Cupulocrinus	gracilis	Cupulocrinus_gracilis	Pentacrinoidea	Cyathoformes	Stalked crinoid	UI X-4888	Ordovician	Middle Ordovician	464	Illinois	USA	Ref (see remarks)	1	2	4					5					KOLATA, D. R. 1975. Middle Ordovician echinoderms from Northern Illinois and Southern Wisconsin. Memoir (The Paleontological Society), 7:48.
Delgadocrinus	oportovinum	Delgadocrinus_oportovinum	Camerata	Monobathrida	Stalked crinoid	MG 20271a	Ordovician	Middle Ordovician	464	Valongo	Portugal	Ref (see remarks)	2	1	2	2									AUSICH, W. I., SA, A. A. & GUTIERREZ-MARCO, J. C. 2007. New and revised occurrences of Ordovician crinoids from Southwestern Europe. Journal of Paleontology, 81(6):1374-1383.
Dendrocrinus	springeri	Dendrocrinus_springeri	Pentacrinoidea	Cyathoformes	Stalked crinoid	NMNH S5698	Ordovician	Middle Ordovician	464	Ontario	Canada	Ref (see remarks)	1	1	6										KOLATA, D. R. 1975. Middle Ordovician echinoderms from Northern Illinois and Southern Wisconsin. Memoir (The Paleontological Society), 7:48.
Dendrocrinus	springeri	Dendrocrinus_springeri	Pentacrinoidea	Cyathoformes	Stalked crinoid	NMNH S5687	Ordovician	Middle Ordovician	464	Ontario	Canada	Ref (see remarks)	2	1	6	6									KOLATA, D. R. 1975. Middle Ordovician echinoderms from Northern Illinois and Southern Wisconsin. Memoir (The Paleontological Society), 7:49.
Ectenocrinus	simplex	Ectenocrinus_simplex	Pentacrinoidea	Disparida	Stalked crinoid	52175	Ordovician	Middle Ordovician	464	Iowa	USA	Ref (see remarks)	4	1	3	3	3	3							BROWER, J. C. 1992. Hybocrinid and disparid crinoids from the Middle Ordovician (Galena Group, Dunleith Formation) of Northern Iowa and Southern Minnesota. Journal of Paleontology, 66(6):973-993
Ectenocrinus	simplex	Ectenocrinus_simplex	Pentacrinoidea	Disparida	Stalked crinoid	52173	Ordovician	Middle Ordovician	464	Iowa	USA	Ref (see remarks)	1	1	3										BROWER, J. C. 1992. Hybocrinid and disparid crinoids from the Middle Ordovician (Galena Group, Dunleith Formation) of Northern Iowa and Southern Minnesota. Journal of Paleontology, 66(6):973-993
Ectenocrinus	simplex	Ectenocrinus_simplex	Pentacrinoidea	Disparida	Stalked crinoid	55256	Ordovician	Middle Ordovician	464	Iowa	USA	Ref (see remarks)	2	1	3	3									BROWER, J. C. 1992. Hybocrinid and disparid crinoids from the Middle Ordovician (Galena Group, Dunleith Formation) of Northern Iowa and Southern Minnesota. Journal of Paleontology, 66(6):973-993
Eoparisocrinus	crossmani	Eoparisocrinus_crossmani	Pentacrinoidea	Cyathoformes	Stalked crinoid	80230	Ordovician	Middle Ordovician	464	Minnesota	USA	Ref (see remarks)	1	1	3					4	5				BROWER, J. C. 1995. Eoparisocrinid crinoids from the Middle Ordovician (Galena Group) of Northern Iowa and Southern Minnesota. Journal of Paleontology, 69(2):353.
Eoparisocrinus	crossmani	Eoparisocrinus_crossmani	Pentacrinoidea	Cyathoformes	Stalked crinoid	80229A	Ordovician	Middle Ordovician	464	Minnesota	USA	Ref (see remarks)	2	1	3	3									BROWER, J. C. 1995. Eoparisocrinid crinoids from the Middle Ordovician (Galena Group) of Northern Iowa and Southern Minnesota. Journal of Paleontology, 69(2):354.
Eoparisocrinus	crossmani	Eoparisocrinus_crossmani	Pentacrinoidea	Cyathoformes	Stalked crinoid	80229F	Ordovician	Middle Ordovician	464	Minnesota	USA	Ref (see remarks)	3	1	3	3	3								BROWER, J. C. 1995. Eoparisocrinid crinoids from the Middle Ordovician (Galena Group) of Northern Iowa and Southern Minnesota. Journal of Paleontology, 69(2):355.
Eoparisocrinus	crossmani	Eoparisocrinus_crossmani	Pentacrinoidea	Cyathoformes	Stalked crinoid	80591	Ordovician	Middle Ordovician	464	Minnesota	USA	Ref (see remarks)	1	1	3										BROWER, J. C. 1995. Eoparisocrinid crinoids from the Middle Ordovician (Galena Group) of Northern Iowa and Southern Minnesota. Journal of Paleontology, 69(2):356.
Eoparisocrinus	crossmani	Eoparisocrinus_crossmani	Pentacrinoidea	Cyathoformes	Stalked crinoid	49494	Ordovician	Middle Ordovician	464	Minnesota	USA	Ref (see remarks)	2	1	4	4				5	4				BROWER, J. C. 1995. Eoparisocrinid crinoids from the Middle Ordovician (Galena Group) of Northern Iowa and Southern Minnesota. Journal of Paleontology, 69(2):356.
Eoparisocrinus	crossmani	Eoparisocrinus_crossmani	Pentacrinoidea	Cyathoformes	Stalked crinoid	81537	Ordovician	Middle Ordovician	464	Minnesota	USA	Ref (see remarks)	2	1	3	3									BROWER, J. C. 1995. Eoparisocrinid crinoids from the Middle Ordovician (Galena Group) of Northern Iowa and Southern Minnesota. Journal of Paleontology, 69(2):357.
Eoparisocrinus	crossmani	Eoparisocrinus_crossmani	Pentacrinoidea	Cyathoformes	Stalked crinoid	81534	Ordovician	Middle Ordovician	464	Iowa	USA	Ref (see remarks)	2	1	3	3									BROWER, J. C. 1995. Eoparisocrinid crinoids from the Middle Ordovician (Galena Group) of Northern Iowa and Southern Minnesota. Journal of Paleontology, 69(2):358.
Eoparisocrinus	crossmani	Eoparisocrinus_crossmani	Pentacrinoidea	Cyathoformes	Stalked crinoid	49473	Ordovician	Middle Ordovician	464	Minnesota	USA	Ref (see remarks)	1	1	4										BROWER, J. C. 1995. Eoparisocrinid crinoids from the Middle Ordovician (Galena Group) of Northern Iowa and Southern Minnesota. Journal of Paleontology, 69(2):359.
Praecupulocrinus	conjugans	Praecupulocrinus_conjugans	Pentacrinoidea	Cyathoformes	Stalked crinoid	62864	Ordovician	Middle Ordovician	464	Minnesota	USA	Ref (see remarks)	2	1	4	5									BROWER, J. C. 1992. Cupulocrinid crinoids from the Middle Ordovician (Galena Group, Dunleith Formation) of Northern Iowa and Southern Minnesota. Journal of Paleontology, 66(1):102.
Praecupulocrinus	conjugans	Praecupulocrinus_conjugans	Pentacrinoidea	Cyathoformes	Stalked crinoid	52170	Ordovician	Middle Ordovician	464	Minnesota	USA	Ref (see remarks)	2	1	5	3									BROWER, J. C. 1992. Cupulocrinid crinoids from the Middle Ordovician (Galena Group, Dunleith Formation) of Northern Iowa and Southern Minnesota. Journal of Paleontology, 66(1):103.
Praecupulocrinus	conjugans	Praecupulocrinus_conjugans	Pentacrinoidea	Cyathoformes	Stalked crinoid	62854	Ordovician	Middle Ordovician	464	Minnesota	USA	Ref (see remarks)	2	1	3	4									BROWER, J. C. 1992. Cupulocrinid crinoids from the Middle Ordovician (Galena Group, Dunleith Formation) of Northern Iowa and Southern Minnesota. Journal of Paleontology, 66(1):104.
Praecupulocrinus	conjugans	Praecupulocrinus_conjugans	Pentacrinoidea	Cyathoformes	Stalked crinoid	62864	Ordovician	Middle Ordovician	464	Minnesota	USA	Ref (see remarks)	2	1	4	4									BROWER, J. C. 1992. Cupulocrinid crinoids from the Middle Ordovician (Galena Group, Dunleith Formation) of Northern Iowa and Southern Minnesota. Journal of Paleontology, 66(1):105.
Chelocrinus	schlotheimi	Chelocrinus_schlotheimi	Pentacrinoidea	Articulata	Stalked crinoid	MHI1093/1	Triassic	Middle Triassic	242	Oerlinghausen	Germany	MHI	3	1	2	2	2
Chelocrinus	schlotheimi	Chelocrinus_schlotheimi	Pentacrinoidea	Articulata	Stalked crinoid	MHI1093/21	Triassic	Middle Triassic	242	Oerlinghausen	Germany	MHI	3	1	2	2	2
Chelocrinus	schlotheimi	Chelocrinus_schlotheimi	Pentacrinoidea	Articulata	Stalked crinoid	MHI1124/2	Triassic	Middle Triassic	242	Wittmar	Germany	MHI	1	1	2
Chelocrinus	schlotheimi	Chelocrinus_schlotheimi	Pentacrinoidea	Articulata	Stalked crinoid	MHI006	Triassic	Middle Triassic	242	Oerlinghausen	Germany	MHI	2	1	2	2
Chelocrinus	schlotheimi	Chelocrinus_schlotheimi	Pentacrinoidea	Articulata	Stalked crinoid	MHI1093/2	Triassic	Middle Triassic	242	Oerlinghausen	Germany	MHI	1	1	2
Chelocrinus	schlotheimi	Chelocrinus_schlotheimi	Pentacrinoidea	Articulata	Stalked crinoid	MHI1093/14	Triassic	Middle Triassic	242	Oerlinghausen	Germany	MHI	2	1	2	2
Chelocrinus	schlotheimi	Chelocrinus_schlotheimi	Pentacrinoidea	Articulata	Stalked crinoid	MHI1124/1.1	Triassic	Middle Triassic	242	Wittmar	Germany	MHI	1	1	2
Chelocrinus	schlotheimi	Chelocrinus_schlotheimi	Pentacrinoidea	Articulata	Stalked crinoid	MHI1124/1.2	Triassic	Middle Triassic	242	Wittmar	Germany	MHI	2	1	2	2
Chelocrinus	schlotheimi	Chelocrinus_schlotheimi	Pentacrinoidea	Articulata	Stalked crinoid	MHI1124/1.3	Triassic	Middle Triassic	242	Wittmar	Germany	MHI	2	1	2	2
Chelocrinus	schlotheimi	Chelocrinus_schlotheimi	Pentacrinoidea	Articulata	Stalked crinoid	MHI1124/1.4	Triassic	Middle Triassic	242	Wittmar	Germany	MHI	3	1	2	2	2
Dadocrinus	kunischi	Dadocrinus_kunischi	Pentacrinoidea	Articulata	Stalked crinoid	MHI1284/1	Triassic	Middle Triassic	242	Gogolin	Poland	Ref (see remarks)	1	1	2										HAGDORN, H. 2010. Triassic: the crucial period of post-Palaeozoic crinoid diversification. Swiss Journal of Palaeontology, 130:91-112.
Encrinus	liliiformis	Encrinus_liliiformis	Pentacrinoidea	Articulata	Stalked crinoid	MHI1541/5	Triassic	Middle Triassic	242	Erkerode	Germany	MHI	1	1	2
Encrinus	liliiformis	Encrinus_liliiformis	Pentacrinoidea	Articulata	Stalked crinoid	MB.E.151	Triassic	Middle Triassic	242	Braunschweig	Germany	PMB	2	1	2	2
Encrinus	liliiformis	Encrinus_liliiformis	Pentacrinoidea	Articulata	Stalked crinoid	PMB001	Triassic	Middle Triassic	242	Hildesheim	Germany	PMB	2	1	2	2
Encrinus	liliiformis	Encrinus_liliiformis	Pentacrinoidea	Articulata	Stalked crinoid	MB.I.093.11	Triassic	Middle Triassic	242	Braunschweig	Germany	PMB	2	1	2	2
Encrinus	liliiformis	Encrinus_liliiformis	Pentacrinoidea	Articulata	Stalked crinoid	PMB002	Triassic	Middle Triassic	242	Wernigerode	Germany	PMB	3	1	2	2	2
Encrinus	liliiformis	Encrinus_liliiformis	Pentacrinoidea	Articulata	Stalked crinoid	PMB003	Triassic	Middle Triassic	242	Erkerode	Germany	PMB	2	1	2	2
Encrinus	liliiformis	Encrinus_liliiformis	Pentacrinoidea	Articulata	Stalked crinoid	PMB004	Triassic	Middle Triassic	242	Erkerode	Germany	PMB	2	1	2	2
Encrinus	liliiformis	Encrinus_liliiformis	Pentacrinoidea	Articulata	Stalked crinoid	PMB005	Triassic	Middle Triassic	242	Erkerode	Germany	PMB	3	1	2	2	2
Encrinus	liliiformis	Encrinus_liliiformis	Pentacrinoidea	Articulata	Stalked crinoid	PMB006	Triassic	Middle Triassic	242	Erkerode	Germany	PMB	2	1	2	2
Encrinus	liliiformis	Encrinus_liliiformis	Pentacrinoidea	Articulata	Stalked crinoid	426/22.1	Triassic	Middle Triassic	242	Erkerode	Germany	MHNG	1	1	2
Encrinus	liliiformis	Encrinus_liliiformis	Pentacrinoidea	Articulata	Stalked crinoid	MHNG009	Triassic	Middle Triassic	242		Germany	MHNG	1	1	2
Encrinus	liliiformis	Encrinus_liliiformis	Pentacrinoidea	Articulata	Stalked crinoid	MHNG010	Triassic	Middle Triassic	242		Germany	MHNG	2	1	2	2
Encrinus	liliiformis	Encrinus_liliiformis	Pentacrinoidea	Articulata	Stalked crinoid	426/23.1	Triassic	Middle Triassic	242	Erkerode	Germany	MHNG	3	1	2	2	2
Encrinus	liliiformis	Encrinus_liliiformis	Pentacrinoidea	Articulata	Stalked crinoid	426/23.2	Triassic	Middle Triassic	242	Erkerode	Germany	MHNG	2	1	2	2
Encrinus	liliiformis	Encrinus_liliiformis	Pentacrinoidea	Articulata	Stalked crinoid	426/22.2	Triassic	Middle Triassic	242	Erkerode	Germany	MHNG	1	1	2
Encrinus	liliiformis	Encrinus_liliiformis	Pentacrinoidea	Articulata	Stalked crinoid	426/22.3	Triassic	Middle Triassic	242	Erkerode	Germany	MHNG	3	1	2	2	2
Encrinus	liliiformis	Encrinus_liliiformis	Pentacrinoidea	Articulata	Stalked crinoid	MHNG011	Triassic	Middle Triassic	242	Baden-W�rttemberg	Germany	MHNG	2	1	2	2
Encrinus	liliiformis	Encrinus_liliiformis	Pentacrinoidea	Articulata	Stalked crinoid	426/22.4	Triassic	Middle Triassic	242	Erkerode	Germany	MHNG	1	1	2
Encrinus	liliiformis	Encrinus_liliiformis	Pentacrinoidea	Articulata	Stalked crinoid	BMNH E53243	Triassic	Middle Triassic	242	Erkerode	Germany	Ref (see remarks)	2	1	2	2									JEFFERIES, R. P. S. 1989. The arm structure and mode of feeding of the Triassic crinoid Encrinus liliiformis. Palaeontology, 32(3):483-497.
Encrinus	liliiformis	Encrinus_liliiformis	Pentacrinoidea	Articulata	Stalked crinoid	IGPT 1525/6	Triassic	Middle Triassic	242	Mistlau	Germany	Ref (see remarks)	2	1	2	2									HAGDORN, H. 2010. Triassic: the crucial period of post-Palaeozoic crinoid diversification. Swiss Journal of Palaeontology, 130:91-112.
Encrinus	liliiformis	Encrinus_liliiformis	Pentacrinoidea	Articulata	Stalked crinoid	YPM IP 029925	Triassic	Middle Triassic	242	Braunschweig	Germany	YPM	2	1	2	2									https://portal.idigbio.org/portal/records/99a117ff-6447-4895-ba12-e04ec8f6a05f
Kiimetra	miocenica	Kiimetra_miocenica	Pentacrinoidea	Articulata	Free living	NSM PA 150486	Neogene	Miocene	14.15		Japan	Ref (see remarks)	1	3	2					2
Kiimetra	miocenica	Kiimetra_miocenica	Pentacrinoidea	Articulata	Free living	NSM PA 15493-60	Neogene	Miocene	14.15		Japan	Ref (see remarks)	2	3	2	2				2	2
Kiimetra	miocenica	Kiimetra_miocenica	Pentacrinoidea	Articulata	Free living	NSM PA 15493-67	Neogene	Miocene	14.15		Japan	Ref (see remarks)	2	3	2	2				2	4
Kiimetra	miocenica	Kiimetra_miocenica	Pentacrinoidea	Articulata	Free living	NSM PA 15492-110	Neogene	Miocene	14.15		Japan	Ref (see remarks)	1	3	2					2	2
Kiimetra	miocenica	Kiimetra_miocenica	Pentacrinoidea	Articulata	Free living	NSM PA 15492-118	Neogene	Miocene	14.15		Japan	Ref (see remarks)	1	3	2					2	2
Kiimetra	miocenica	Kiimetra_miocenica	Pentacrinoidea	Articulata	Free living	NSM PA 15492-120	Neogene	Miocene	14.15		Japan	Ref (see remarks)	2	3	2					2
Abatocrinus	grandis	Abatocrinus_grandis	Camerata	Monobathrida	Stalked crinoid	WC 74	Carboniferous	Mississippian	341	Crawfordsville_Indiana	USA	Ref (see remarks)	3	1	2	2	2								VAN SANT, J. F. & GARY LANE, N. 1964. Crawfordsville (Indiana) crinoid studies. The University Kansas Paleontological Contributions.
Abrotocrinus	coreyi	Abrotocrinus_coreyi	Pentacrinoidea	Cyathoformes	Stalked crinoid	YPM IP 027621	Carboniferous	Mississippian	341	Indiana	USA	YPM	3	1	1	1	1								https://portal.idigbio.org/portal/records/ec62deae-14dd-4871-8c31-f1e38f205ce0
Abrotocrinus	coreyi	Abrotocrinus_coreyi	Pentacrinoidea	Cyathoformes	Stalked crinoid	ISM 8313	Carboniferous	Mississippian	341	Crawfordsville_Indiana	USA	Ref (see remarks)	3	1	1	1	1								VAN SANT, J. F. & GARY LANE, N. 1965. Crawfordsville (Indiana) crinoid studies. The University Kansas Paleontological Contributions.
Abrotocrinus	coreyi	Abrotocrinus_coreyi	Pentacrinoidea	Cyathoformes	Stalked crinoid	YPM 22754	Carboniferous	Mississippian	341	Crawfordsville_Indiana	USA	Ref (see remarks)	2	1	1	1									VAN SANT, J. F. & GARY LANE, N. 1966. Crawfordsville (Indiana) crinoid studies. The University Kansas Paleontological Contributions.
Abrotocrinus	springeri	Abrotocrinus_springeri	Pentacrinoidea	Cyathoformes	Stalked crinoid	USNM 501638	Carboniferous	Mississippian	341	Kentucky	USA	USNM	1	1	1										https://portal.idigbio.org/portal/records/7b59521c-7c34-41ef-8c7d-5b718e2bc818
Abrotocrinus	unicus	Abrotocrinus_unicus	Pentacrinoidea	Cyathoformes	Stalked crinoid	NYSM 11470	Carboniferous	Mississippian	341	Crawfordsville_Indiana	USA	Ref (see remarks)	3	1	1	1	1								VAN SANT, J. F. & GARY LANE, N. 1967. Crawfordsville (Indiana) crinoid studies. The University Kansas Paleontological Contributions.
Abrotocrinus	unicus	Abrotocrinus_unicus	Pentacrinoidea	Cyathoformes	Stalked crinoid	UCWM 8914C	Carboniferous	Mississippian	341	Crawfordsville_Indiana	USA	Ref (see remarks)	1	1	1										VAN SANT, J. F. & GARY LANE, N. 1968. Crawfordsville (Indiana) crinoid studies. The University Kansas Paleontological Contributions.
Abrotocrinus	unicus	Abrotocrinus_unicus	Pentacrinoidea	Cyathoformes	Stalked crinoid	IDG ISM X739	Carboniferous	Mississippian	341	Crawfordsville_Indiana	USA	Ref (see remarks)	3	1	1	1	1								VAN SANT, J. F. & GARY LANE, N. 1969. Crawfordsville (Indiana) crinoid studies. The University Kansas Paleontological Contributions.
Abrotocrinus	unicus	Abrotocrinus_unicus	Pentacrinoidea	Cyathoformes	Stalked crinoid	ISM 13155	Carboniferous	Mississippian	341	Crawfordsville_Indiana	USA	Ref (see remarks)	3	1	1	1	1								VAN SANT, J. F. & GARY LANE, N. 1970. Crawfordsville (Indiana) crinoid studies. The University Kansas Paleontological Contributions.
Abrotocrinus	unicus	Abrotocrinus_unicus	Pentacrinoidea	Cyathoformes	Stalked crinoid	IGS 28P3	Carboniferous	Mississippian	341	Crawfordsville_Indiana	USA	Ref (see remarks)	3	1	1	1	1								VAN SANT, J. F. & GARY LANE, N. 1971. Crawfordsville (Indiana) crinoid studies. The University Kansas Paleontological Contributions.
Abrotocrinus	unicus	Abrotocrinus_unicus	Pentacrinoidea	Cyathoformes	Stalked crinoid	UCWM 8914B	Carboniferous	Mississippian	341	Crawfordsville_Indiana	USA	Ref (see remarks)	3	1	1	1	1								VAN SANT, J. F. & GARY LANE, N. 1972. Crawfordsville (Indiana) crinoid studies. The University Kansas Paleontological Contributions.
Agaricocrinus	splendens	Agaricocrinus_splendens	Pentacrinoidea	Monobathrida	Stalked crinoid	UCWM 6256	Carboniferous	Mississippian	341	Crawfordsville_Indiana	USA	Ref (see remarks)	4	1	1	1	1	1							VAN SANT, J. F. & GARY LANE, N. 1973. Crawfordsville (Indiana) crinoid studies. The University Kansas Paleontological Contributions.
Barycrinus	asteriscus	Barycrinus_asteriscus	Pentacrinoidea	Cyathoformes	Stalked crinoid	YPM 6452E	Carboniferous	Mississippian	341	Crawfordsville_Indiana	USA	Ref (see remarks)	1	1	2										VAN SANT, J. F. & GARY LANE, N. 1974. Crawfordsville (Indiana) crinoid studies. The University Kansas Paleontological Contributions.
Barycrinus	asteriscus	Barycrinus_asteriscus	Pentacrinoidea	Cyathoformes	Stalked crinoid	YPM 6452D	Carboniferous	Mississippian	341	Crawfordsville_Indiana	USA	Ref (see remarks)	1	1	2										VAN SANT, J. F. & GARY LANE, N. 1975. Crawfordsville (Indiana) crinoid studies. The University Kansas Paleontological Contributions.
Barycrinus	asteriscus	Barycrinus_asteriscus	Pentacrinoidea	Cyathoformes	Stalked crinoid	YPM 11482	Carboniferous	Mississippian	341	Crawfordsville_Indiana	USA	Ref (see remarks)	2	1	2	2									VAN SANT, J. F. & GARY LANE, N. 1976. Crawfordsville (Indiana) crinoid studies. The University Kansas Paleontological Contributions.
Barycrinus	asteriscus	Barycrinus_asteriscus	Pentacrinoidea	Cyathoformes	Stalked crinoid	WC 64	Carboniferous	Mississippian	341	Crawfordsville_Indiana	USA	Ref (see remarks)	2	1	2	2									VAN SANT, J. F. & GARY LANE, N. 1977. Crawfordsville (Indiana) crinoid studies. The University Kansas Paleontological Contributions.
Barycrinus	asteriscus	Barycrinus_asteriscus	Pentacrinoidea	Cyathoformes	Stalked crinoid	YPM 6452	Carboniferous	Mississippian	341	Crawfordsville_Indiana	USA	Ref (see remarks)	4	1	2	2	2	2							VAN SANT, J. F. & GARY LANE, N. 1978. Crawfordsville (Indiana) crinoid studies. The University Kansas Paleontological Contributions.
Barycrinus	hoveyi	Barycrinus_hoveyi	Pentacrinoidea	Cyathoformes	Stalked crinoid	XXIII199	Carboniferous	Mississippian	341	Indiana	USA	SMF	1	2	2					2	2					Indiana_3
Barycrinus	hoveyi	Barycrinus_hoveyi	Pentacrinoidea	Cyathoformes	Stalked crinoid	YPM 22751B	Carboniferous	Mississippian	341	Crawfordsville_Indiana	USA	Ref (see remarks)	3	1	2	2	2								VAN SANT, J. F. & GARY LANE, N. 1979. Crawfordsville (Indiana) crinoid studies. The University Kansas Paleontological Contributions.
Barycrinus	hoveyi	Barycrinus_hoveyi	Pentacrinoidea	Cyathoformes	Stalked crinoid	UCWM 51820	Carboniferous	Mississippian	341	Crawfordsville_Indiana	USA	Ref (see remarks)	3	1	2	2	2								VAN SANT, J. F. & GARY LANE, N. 1980. Crawfordsville (Indiana) crinoid studies. The University Kansas Paleontological Contributions.
Barycrinus	hoveyi	Barycrinus_hoveyi	Pentacrinoidea	Cyathoformes	Stalked crinoid	UC 52024A	Carboniferous	Mississippian	341	Crawfordsville_Indiana	USA	Ref (see remarks)	2	1	2	2									VAN SANT, J. F. & GARY LANE, N. 1981. Crawfordsville (Indiana) crinoid studies. The University Kansas Paleontological Contributions.
Barycrinus	hoveyi	Barycrinus_hoveyi	Pentacrinoidea	Cyathoformes	Stalked crinoid	UC 25024B	Carboniferous	Mississippian	341	Crawfordsville_Indiana	USA	Ref (see remarks)	3	1	2	2	2								VAN SANT, J. F. & GARY LANE, N. 1982. Crawfordsville (Indiana) crinoid studies. The University Kansas Paleontological Contributions.
Barycrinus	neglectus	Barycrinus_neglectus	Pentacrinoidea	Cyathoformes	Stalked crinoid	UCWM 6489	Carboniferous	Mississippian	341	Crawfordsville_Indiana	USA	Ref (see remarks)	2	1	4	4									VAN SANT, J. F. & GARY LANE, N. 1983. Crawfordsville (Indiana) crinoid studies. The University Kansas Paleontological Contributions.
Barycrinus	princeps	Barycrinus_princeps	Pentacrinoidea	Cyathoformes	Stalked crinoid	UCWM 6167	Carboniferous	Mississippian	341	Crawfordsville_Indiana	USA	Ref (see remarks)	2	1	2	2									VAN SANT, J. F. & GARY LANE, N. 1984. Crawfordsville (Indiana) crinoid studies. The University Kansas Paleontological Contributions.
Synbathocrinus	swallovi	Synbathocrinus_swallovi	Pentacrinoidea	Disparida	Stalked crinoid	58039	Carboniferous	Mississippian	341	Iowa	USA	NHM	2	2	2	2				7	1	9	1	8
Cyathocrinites	macrocrinus	Cyathocrinites_macrocrinus	Pentacrinoidea	Cyathoformes	Stalked crinoid	MNHN006	Carboniferous	Mississippian	341	Indiana	USA	MHNG	1	1	2
Cyathocrinites	multibrachiatus	Cyathocrinites_multibrachiatus	Pentacrinoidea	Cyathoformes	Stalked crinoid	YPM 6450A	Carboniferous	Mississippian	341	Crawfordsville_Indiana	USA	Ref (see remarks)	2	1	2	3									VAN SANT, J. F. & GARY LANE, N. 1985. Crawfordsville (Indiana) crinoid studies. The University Kansas Paleontological Contributions.
Cyathocrinites	multibrachiatus	Cyathocrinites_multibrachiatus	Pentacrinoidea	Cyathoformes	Stalked crinoid	UCWM 19197	Carboniferous	Mississippian	341	Crawfordsville_Indiana	USA	Ref (see remarks)	2	1	5	2									VAN SANT, J. F. & GARY LANE, N. 1986. Crawfordsville (Indiana) crinoid studies. The University Kansas Paleontological Contributions.
Cyathocrinites	multibrachiatus	Cyathocrinites_multibrachiatus	Pentacrinoidea	Cyathoformes	Stalked crinoid	YPM 6450A	Carboniferous	Mississippian	341	Crawfordsville_Indiana	USA	Ref (see remarks)	1	1	2										VAN SANT, J. F. & GARY LANE, N. 1987. Crawfordsville (Indiana) crinoid studies. The University Kansas Paleontological Contributions.
Cyathocrinites	multibrachiatus	Cyathocrinites_multibrachiatus	Pentacrinoidea	Cyathoformes	Stalked crinoid	ISM 10173	Carboniferous	Mississippian	341	Crawfordsville_Indiana	USA	Ref (see remarks)	3	1	5	5	4								VAN SANT, J. F. & GARY LANE, N. 1988. Crawfordsville (Indiana) crinoid studies. The University Kansas Paleontological Contributions.
Cyathocrinites	multibrachiatus	Cyathocrinites_multibrachiatus	Pentacrinoidea	Cyathoformes	Stalked crinoid	UCWM 51831	Carboniferous	Mississippian	341	Crawfordsville_Indiana	USA	Ref (see remarks)	2	1	3	3									VAN SANT, J. F. & GARY LANE, N. 1989. Crawfordsville (Indiana) crinoid studies. The University Kansas Paleontological Contributions.
Cyathocrinites	multibrachiatus	Cyathocrinites_multibrachiatus	Pentacrinoidea	Cyathoformes	Stalked crinoid	NYSM 11482	Carboniferous	Mississippian	341	Crawfordsville_Indiana	USA	Ref (see remarks)	2	1	3	7									VAN SANT, J. F. & GARY LANE, N. 1990. Crawfordsville (Indiana) crinoid studies. The University Kansas Paleontological Contributions.
Cyathocrinites	opimus	Cyathocrinites_opimus	Pentacrinoidea	Cyathoformes	Stalked crinoid	UCWM 6172	Carboniferous	Mississippian	341	Crawfordsville_Indiana	USA	Ref (see remarks)	2	1	2	2									VAN SANT, J. F. & GARY LANE, N. 1991. Crawfordsville (Indiana) crinoid studies. The University Kansas Paleontological Contributions.
Cyathocrinites	poterium	Cyathocrinites_poterium	Pentacrinoidea	Cyathoformes	Stalked crinoid	UCWM 8941	Carboniferous	Mississippian	341	Crawfordsville_Indiana	USA	Ref (see remarks)	2	1	2	2									VAN SANT, J. F. & GARY LANE, N. 1992. Crawfordsville (Indiana) crinoid studies. The University Kansas Paleontological Contributions.
Cyathocrinus	arboreus	Cyathocrinus_arboreus	Pentacrinoidea	Cyathoformes	Stalked crinoid	No.24.1	Carboniferous	Mississippian	341	Crawfordsville_Indiana	USA	MHNG	1	1	3
Cyathocrinus	arboreus	Cyathocrinus_arboreus	Pentacrinoidea	Cyathoformes	Stalked crinoid	No.24.2	Carboniferous	Mississippian	341	Crawfordsville_Indiana	USA	MHNG	1	1	4
Cydrocrinus	concinnus	Cydrocrinus_concinnus	Pentacrinoidea	Cyathoformes	Stalked crinoid	ISM IGS 1808	Carboniferous	Mississippian	341	Crawfordsville_Indiana	USA	Ref (see remarks)	2	1	2	2									VAN SANT, J. F. & GARY LANE, N. 1993. Crawfordsville (Indiana) crinoid studies. The University Kansas Paleontological Contributions.
Decadocrinus	depressus	Decadocrinus_depressus	Pentacrinoidea	Cyathoformes	Stalked crinoid	ISM 1811	Carboniferous	Mississippian	341	Crawfordsville_Indiana	USA	Ref (see remarks)	2	1	1	1									VAN SANT, J. F. & GARY LANE, N. 1994. Crawfordsville (Indiana) crinoid studies. The University Kansas Paleontological Contributions.
Decadocrinus	depressus	Decadocrinus_depressus	Pentacrinoidea	Cyathoformes	Stalked crinoid	UCWM 6255A	Carboniferous	Mississippian	341	Crawfordsville_Indiana	USA	Ref (see remarks)	3	1	1	1	1								VAN SANT, J. F. & GARY LANE, N. 1995. Crawfordsville (Indiana) crinoid studies. The University Kansas Paleontological Contributions.
Decadocrinus	depressus	Decadocrinus_depressus	Pentacrinoidea	Cyathoformes	Stalked crinoid	UCWM 8901	Carboniferous	Mississippian	341	Crawfordsville_Indiana	USA	Ref (see remarks)	2	1	1	1									VAN SANT, J. F. & GARY LANE, N. 1996. Crawfordsville (Indiana) crinoid studies. The University Kansas Paleontological Contributions.
Decadocrinus	tumidulus	Decadocrinus_tumidulus	Pentacrinoidea	Cyathoformes	Stalked crinoid		Carboniferous	Mississippian	341	Crawfordsville_Indiana	USA	Ref (see remarks)	2	1	3	2									VAN SANT, J. F. & GARY LANE, N. 1997. Crawfordsville (Indiana) crinoid studies. The University Kansas Paleontological Contributions.
Eretmocrinus	commendabilis	Eretmocrinus_commendabilis	Camerata	Monobathrida	Stalked crinoid	UCWM 6475	Carboniferous	Mississippian	341	Crawfordsville_Indiana	USA	Ref (see remarks)	2	1	2	2									VAN SANT, J. F. & GARY LANE, N. 1998. Crawfordsville (Indiana) crinoid studies. The University Kansas Paleontological Contributions.
Graphiocrinus	mcadamsi	Graphiocrinus_mcadamsi	Pentacrinoidea	Cyathoformes	Stalked crinoid	NYSM 11475	Carboniferous	Mississippian	341	Crawfordsville_Indiana	USA	Ref (see remarks)	2	1	1	1									VAN SANT, J. F. & GARY LANE, N. 1999. Crawfordsville (Indiana) crinoid studies. The University Kansas Paleontological Contributions.
Graphiocrinus	Graphiocrinus_sp	Graphiocrinus_sp	Pentacrinoidea	Cyathoformes	Stalked crinoid	YPM IP 325506	Carboniferous	Mississippian	341	Crawfordsville_Indiana	USA	YPM	2	1	1	1									https://portal.idigbio.org/portal/records/d69b9682-0f42-4d14-a152-1f031f61510d
Histocrinus	coreyi	Histocrinus_coreyi	Pentacrinoidea	Cyathoformes	Stalked crinoid	ISM 10169	Carboniferous	Mississippian	341	Crawfordsville_Indiana	USA	Ref (see remarks)	1	1	2										VAN SANT, J. F. & GARY LANE, N. 2000. Crawfordsville (Indiana) crinoid studies. The University Kansas Paleontological Contributions.
Histocrinus	coreyi	Histocrinus_coreyi	Pentacrinoidea	Cyathoformes	Stalked crinoid	YPM 6445A	Carboniferous	Mississippian	341	Crawfordsville_Indiana	USA	Ref (see remarks)	1	1	2										VAN SANT, J. F. & GARY LANE, N. 2001. Crawfordsville (Indiana) crinoid studies. The University Kansas Paleontological Contributions.
Histocrinus	coreyi	Histocrinus_coreyi	Pentacrinoidea	Cyathoformes	Stalked crinoid	YPM 6445E	Carboniferous	Mississippian	341	Crawfordsville_Indiana	USA	Ref (see remarks)	2	1	2	2									VAN SANT, J. F. & GARY LANE, N. 2002. Crawfordsville (Indiana) crinoid studies. The University Kansas Paleontological Contributions.
Histocrinus	coreyi	Histocrinus_coreyi	Pentacrinoidea	Cyathoformes	Stalked crinoid	UCWM 8911D	Carboniferous	Mississippian	341	Crawfordsville_Indiana	USA	Ref (see remarks)	1	1	2										VAN SANT, J. F. & GARY LANE, N. 2003. Crawfordsville (Indiana) crinoid studies. The University Kansas Paleontological Contributions.
Histocrinus	coreyi	Histocrinus_coreyi	Pentacrinoidea	Cyathoformes	Stalked crinoid	UCWM 8911A	Carboniferous	Mississippian	341	Crawfordsville_Indiana	USA	Ref (see remarks)	2	1	2	2									VAN SANT, J. F. & GARY LANE, N. 2004. Crawfordsville (Indiana) crinoid studies. The University Kansas Paleontological Contributions.
Histocrinus	coreyi	Histocrinus_coreyi	Pentacrinoidea	Cyathoformes	Stalked crinoid	UCWM 8911B	Carboniferous	Mississippian	341	Crawfordsville_Indiana	USA	Ref (see remarks)	1	1	2										VAN SANT, J. F. & GARY LANE, N. 2005. Crawfordsville (Indiana) crinoid studies. The University Kansas Paleontological Contributions.
Histocrinus	graphicus	Histocrinus_graphicus	Pentacrinoidea	Cyathoformes	Stalked crinoid	NYSM 1480	Carboniferous	Mississippian	341	Crawfordsville_Indiana	USA	Ref (see remarks)	2	1	2	2									VAN SANT, J. F. & GARY LANE, N. 2006. Crawfordsville (Indiana) crinoid studies. The University Kansas Paleontological Contributions.
Histocrinus	graphicus	Histocrinus_graphicus	Pentacrinoidea	Cyathoformes	Stalked crinoid	UCWM 6170A	Carboniferous	Mississippian	341	Crawfordsville_Indiana	USA	Ref (see remarks)	2	1	2	2									VAN SANT, J. F. & GARY LANE, N. 2007. Crawfordsville (Indiana) crinoid studies. The University Kansas Paleontological Contributions.
Hypselocrinus	hoveyi	Hypselocrinus_hoveyi	Pentacrinoidea	Cyathoformes	Stalked crinoid	NYSM 11481	Carboniferous	Mississippian	341	Crawfordsville_Indiana	USA	Ref (see remarks)	2	1	1	1									VAN SANT, J. F. & GARY LANE, N. 2008. Crawfordsville (Indiana) crinoid studies. The University Kansas Paleontological Contributions.
Hypselocrinus	indianaensis	Hypselocrinus_indianaensis	Pentacrinoidea	Cyathoformes	Stalked crinoid	ISM 10133	Carboniferous	Mississippian	341	Crawfordsville_Indiana	USA	Ref (see remarks)	1	1	2										VAN SANT, J. F. & GARY LANE, N. 2009. Crawfordsville (Indiana) crinoid studies. The University Kansas Paleontological Contributions.
Hypselocrinus	indianaensis	Hypselocrinus_indianaensis	Pentacrinoidea	Cyathoformes	Stalked crinoid	UCWM 6398	Carboniferous	Mississippian	341	Crawfordsville_Indiana	USA	Ref (see remarks)	2	1	1	1									VAN SANT, J. F. & GARY LANE, N. 2010. Crawfordsville (Indiana) crinoid studies. The University Kansas Paleontological Contributions.
Hypselocrinus	indianaensis	Hypselocrinus_indianaensis	Pentacrinoidea	Cyathoformes	Stalked crinoid	UC 25032A	Carboniferous	Mississippian	341	Crawfordsville_Indiana	USA	Ref (see remarks)	2	1	2	2									VAN SANT, J. F. & GARY LANE, N. 2011. Crawfordsville (Indiana) crinoid studies. The University Kansas Paleontological Contributions.
Macrocrinus	mundulus	Macrocrinus_mundulus	Camerata	Monobathrida	Stalked crinoid	UCWM 6259A	Carboniferous	Mississippian	341	Crawfordsville_Indiana	USA	Ref (see remarks)	1	1	2										VAN SANT, J. F. & GARY LANE, N. 2012. Crawfordsville (Indiana) crinoid studies. The University Kansas Paleontological Contributions.
Macrocrinus	mundulus	Macrocrinus_mundulus	Camerata	Monobathrida	Stalked crinoid	UCWM 6259B	Carboniferous	Mississippian	341	Crawfordsville_Indiana	USA	Ref (see remarks)	1	1	2										VAN SANT, J. F. & GARY LANE, N. 2013. Crawfordsville (Indiana) crinoid studies. The University Kansas Paleontological Contributions.
Onychocrinus	exculptus	Onychocrinus_exculptus	Pentacrinoidea	Flexibilia	Stalked crinoid	UCWM 8929C	Carboniferous	Mississippian	341	Crawfordsville_Indiana	USA	Ref (see remarks)	2	1	4	4									VAN SANT, J. F. & GARY LANE, N. 2014. Crawfordsville (Indiana) crinoid studies. The University Kansas Paleontological Contributions.
Onychocrinus	monroensis	Onychocrinus_monroensis	Pentacrinoidea	Flexibilia	Stalked crinoid	FBG001	Carboniferous	Mississippian	341	Indiana	USA	FBG	2	2	3	3				3	3	3
Onychocrinus	monroensis	Onychocrinus_monroensis	Pentacrinoidea	Flexibilia	Stalked crinoid	MHNG007	Carboniferous	Mississippian	341	Crawfordsville_Indiana	USA	MHNG	2	1	4	4
Onychocrinus	ramulosus	Onychocrinus_ramulosus	Pentacrinoidea	Flexibilia	Stalked crinoid	UCWM 51834B	Carboniferous	Mississippian	341	Crawfordsville_Indiana	USA	Ref (see remarks)	2	1	3	3									VAN SANT, J. F. & GARY LANE, N. 2015. Crawfordsville (Indiana) crinoid studies. The University Kansas Paleontological Contributions.
Onychocrinus	ramulosus	Onychocrinus_ramulosus	Pentacrinoidea	Flexibilia	Stalked crinoid	UCWM 51834A	Carboniferous	Mississippian	341	Crawfordsville_Indiana	USA	Ref (see remarks)	2	1	3	3									VAN SANT, J. F. & GARY LANE, N. 2016. Crawfordsville (Indiana) crinoid studies. The University Kansas Paleontological Contributions.
Onychocrinus	ramulosus	Onychocrinus_ramulosus	Pentacrinoidea	Flexibilia	Stalked crinoid	NYSM 11485	Carboniferous	Mississippian	341	Crawfordsville_Indiana	USA	Ref (see remarks)	2	1	3	3									VAN SANT, J. F. & GARY LANE, N. 2017. Crawfordsville (Indiana) crinoid studies. The University Kansas Paleontological Contributions.
Onychocrinus	ulrichi	Onychocrinus_ulrichi	Pentacrinoidea	Flexibilia	Stalked crinoid	UCWM 6169	Carboniferous	Mississippian	341	Crawfordsville_Indiana	USA	Ref (see remarks)	1	1	4										VAN SANT, J. F. & GARY LANE, N. 2018. Crawfordsville (Indiana) crinoid studies. The University Kansas Paleontological Contributions.
Onychocrinus	ulrichi	Onychocrinus_ulrichi	Pentacrinoidea	Flexibilia	Stalked crinoid	UCWM 6169	Carboniferous	Mississippian	341	Crawfordsville_Indiana	USA	Ref (see remarks)	2	1	4	4									VAN SANT, J. F. & GARY LANE, N. 2019. Crawfordsville (Indiana) crinoid studies. The University Kansas Paleontological Contributions.
Pachylocrinus	aequalis	Pachylocrinus_aequalis	Pentacrinoidea	Cyathoformes	Stalked crinoid	UCWM 6341	Carboniferous	Mississippian	341	Crawfordsville_Indiana	USA	Ref (see remarks)	3	1	2	2	2								VAN SANT, J. F. & GARY LANE, N. 2020. Crawfordsville (Indiana) crinoid studies. The University Kansas Paleontological Contributions.
Pachylocrinus	aequalis	Pachylocrinus_aequalis	Pentacrinoidea	Cyathoformes	Stalked crinoid	UCWM 51829	Carboniferous	Mississippian	341	Crawfordsville_Indiana	USA	Ref (see remarks)	2	1	2	2									VAN SANT, J. F. & GARY LANE, N. 2021. Crawfordsville (Indiana) crinoid studies. The University Kansas Paleontological Contributions.
Pachylocrinus	aequalis	Pachylocrinus_aequalis	Pentacrinoidea	Cyathoformes	Stalked crinoid	NYSM 11479A	Carboniferous	Mississippian	341	Crawfordsville_Indiana	USA	Ref (see remarks)	3	1	2	2	2								VAN SANT, J. F. & GARY LANE, N. 2022. Crawfordsville (Indiana) crinoid studies. The University Kansas Paleontological Contributions.
Pachylocrinus	aequalis	Pachylocrinus_aequalis	Pentacrinoidea	Cyathoformes	Stalked crinoid	UCWM 51826	Carboniferous	Mississippian	341	Crawfordsville_Indiana	USA	Ref (see remarks)	3	1	2	2	3								VAN SANT, J. F. & GARY LANE, N. 2023. Crawfordsville (Indiana) crinoid studies. The University Kansas Paleontological Contributions.
Pachylocrinus	gibsoni	Pachylocrinus_gibsoni	Pentacrinoidea	Cyathoformes	Stalked crinoid		Carboniferous	Mississippian	341	Crawfordsville_Indiana	USA	Ref (see remarks)	2	1	2	2									VAN SANT, J. F. & GARY LANE, N. 2024. Crawfordsville (Indiana) crinoid studies. The University Kansas Paleontological Contributions.
Pachylocrinus	gibsoni	Pachylocrinus_gibsoni	Pentacrinoidea	Cyathoformes	Stalked crinoid	YPM 22754	Carboniferous	Mississippian	341	Crawfordsville_Indiana	USA	Ref (see remarks)	2	1	2	2									VAN SANT, J. F. & GARY LANE, N. 2025. Crawfordsville (Indiana) crinoid studies. The University Kansas Paleontological Contributions.
Pachylocrinus	manus	Pachylocrinus_manus	Pentacrinoidea	Cyathoformes	Stalked crinoid	UCWM 6173	Carboniferous	Mississippian	341	Crawfordsville_Indiana	USA	Ref (see remarks)	2	1	1	1									VAN SANT, J. F. & GARY LANE, N. 2026. Crawfordsville (Indiana) crinoid studies. The University Kansas Paleontological Contributions.
Paradichocrinus	polydactylus	Paradichocrinus_polydactylus	Camerata	Monobathrida	Stalked crinoid	UCWM 8918A	Carboniferous	Mississippian	341	Crawfordsville_Indiana	USA	Ref (see remarks)	2	1	2	2									VAN SANT, J. F. & GARY LANE, N. 2027. Crawfordsville (Indiana) crinoid studies. The University Kansas Paleontological Contributions.
Parisocrinus	crawfordsvillensis	Parisocrinus_crawfordsvillensis	Pentacrinoidea	Cyathoformes	Stalked crinoid	UCWM 6255B	Carboniferous	Mississippian	341	Crawfordsville_Indiana	USA	Ref (see remarks)	2	1	3	3									VAN SANT, J. F. & GARY LANE, N. 2028. Crawfordsville (Indiana) crinoid studies. The University Kansas Paleontological Contributions.
Pellecrinus	hexadactylus	Pellecrinus_hexadactylus	Pentacrinoidea	Cyathoformes	Stalked crinoid	UCWM 8915A	Carboniferous	Mississippian	341	Crawfordsville_Indiana	USA	Ref (see remarks)	2	1	3	3									VAN SANT, J. F. & GARY LANE, N. 2029. Crawfordsville (Indiana) crinoid studies. The University Kansas Paleontological Contributions.
Pellecrinus	hexadactylus	Pellecrinus_hexadactylus	Pentacrinoidea	Cyathoformes	Stalked crinoid	UCWM 18478	Carboniferous	Mississippian	341	Crawfordsville_Indiana	USA	Ref (see remarks)	2	1	3	3									VAN SANT, J. F. & GARY LANE, N. 2030. Crawfordsville (Indiana) crinoid studies. The University Kansas Paleontological Contributions.
Platycrinites	hemisphaericus	Platycrinites_hemisphaericus	Camerata	Monobathrida	Stalked crinoid	UCWM 51853	Carboniferous	Mississippian	341	Crawfordsville_Indiana	USA	Ref (see remarks)	2	1	1	1									VAN SANT, J. F. & GARY LANE, N. 2031. Crawfordsville (Indiana) crinoid studies. The University Kansas Paleontological Contributions.
Poteriocrinus	Poteriocrinus_sp	Poteriocrinus_sp	Pentacrinoidea	Cyathoformes	Stalked crinoid	YPM IP 008480	Carboniferous	Mississippian	341	Crawfordsville_Indiana	USA	YPM	2	1	4	3									https://portal.idigbio.org/portal/records/23c54da4-7564-4381-b821-bbd8522a9b54
Sarocrinus	granilineus	Sarocrinus_granilineus	Pentacrinoidea	Cyathoformes	Stalked crinoid	UCWM 6260	Carboniferous	Mississippian	341	Crawfordsville_Indiana	USA	Ref (see remarks)	1	1	2
Scytalocrinus	disparilis	Scytalocrinus_disparilis	Pentacrinoidea	Cyathoformes	Stalked crinoid	UCWM 6170B	Carboniferous	Mississippian	341	Crawfordsville_Indiana	USA	Ref (see remarks)	2	1	1	1
Scytalocrinus	disparilis	Scytalocrinus_disparilis	Pentacrinoidea	Cyathoformes	Stalked crinoid	UCWM 6171	Carboniferous	Mississippian	341	Crawfordsville_Indiana	USA	Ref (see remarks)	3	1	1	1	1
Scytalocrinus	grandis	Scytalocrinus_grandis	Pentacrinoidea	Cyathoformes	Stalked crinoid	YPM IP 002410	Carboniferous	Mississippian	341	Crawfordsville_Indiana	USA	YPM	2	1	1	2									https://portal.idigbio.org/portal/records/72baa650-0f7b-4316-9501-ce52a107ee33
Scytalocrinus	grandis	Scytalocrinus_grandis	Pentacrinoidea	Cyathoformes	Stalked crinoid	YPM IP 513018	Carboniferous	Mississippian	341	Crawfordsville_Indiana	USA	YPM	2	1	2	2									https://portal.idigbio.org/portal/records/96ba8125-abac-4271-a621-380147b0f36e
Scytalocrinus	grandis	Scytalocrinus_grandis	Pentacrinoidea	Cyathoformes	Stalked crinoid	YPM IP 029915	Carboniferous	Mississippian	341	Crawfordsville_Indiana	USA	YPM	1	1	1										https://portal.idigbio.org/portal/records/01b68093-746f-42d2-a182-d3f23fa46027
Scytalocrinus	grandis	Scytalocrinus_grandis	Pentacrinoidea	Cyathoformes	Stalked crinoid	YPM IP 513020	Carboniferous	Mississippian	341		USA	YPM	1	1	2										https://portal.idigbio.org/portal/records/18377b95-d9b0-4145-97f1-8ae2dab3f6c7
Scytalocrinus	robustus	Scytalocrinus_robustus	Pentacrinoidea	Cyathoformes	Stalked crinoid	MB.E.2756	Carboniferous	Mississippian	341	Crawfordsville_Indiana	USA	PMB	2	1	1	1
Scytalocrinus	robustus	Scytalocrinus_robustus	Pentacrinoidea	Cyathoformes	Stalked crinoid	MB.E.2757	Carboniferous	Mississippian	341	Crawfordsville_Indiana	USA	PMB	1	1	1
Scytalocrinus	robustus	Scytalocrinus_robustus	Pentacrinoidea	Cyathoformes	Stalked crinoid	MB.E.2758	Carboniferous	Mississippian	341	Crawfordsville_Indiana	USA	PMB	3	1	1	1	1
Scytalocrinus	robustus	Scytalocrinus_robustus	Pentacrinoidea	Cyathoformes	Stalked crinoid	MB.E.2759	Carboniferous	Mississippian	341	Crawfordsville_Indiana	USA	PMB	2	1	1	1
Scytalocrinus	robustus	Scytalocrinus_robustus	Pentacrinoidea	Cyathoformes	Stalked crinoid	MB.E.2763	Carboniferous	Mississippian	341	Crawfordsville_Indiana	USA	PMB	1	1	1
Scytalocrinus	robustus	Scytalocrinus_robustus	Pentacrinoidea	Cyathoformes	Stalked crinoid	MB.E.2767	Carboniferous	Mississippian	341	Crawfordsville_Indiana	USA	PMB	2	1	1	1
Scytalocrinus	robustus	Scytalocrinus_robustus	Pentacrinoidea	Cyathoformes	Stalked crinoid	MB.E.2768	Carboniferous	Mississippian	341	Crawfordsville_Indiana	USA	PMB	3	1	1	1	1
Scytalocrinus	robustus	Scytalocrinus_robustus	Pentacrinoidea	Cyathoformes	Stalked crinoid	YPM IP 030113	Carboniferous	Mississippian	341	Crawfordsville_Indiana	USA	YPM	2	1	2	2									https://portal.idigbio.org/portal/records/81eb68c2-d231-4cdd-81d3-172ee4edecea
Scytalocrinus	robustus	Scytalocrinus_robustus	Pentacrinoidea	Cyathoformes	Stalked crinoid	YPM IP 008486	Carboniferous	Mississippian	341	Crawfordsville_Indiana	USA	YPM	3	1	1	1	1								https://portal.idigbio.org/portal/records/91e2fd71-0b73-4dd4-b367-69c65aaf04fe
Scytalocrinus	robustus	Scytalocrinus_robustus	Pentacrinoidea	Cyathoformes	Stalked crinoid	WC 17	Carboniferous	Mississippian	341	Crawfordsville_Indiana	USA	Ref (see remarks)	3	1	1	1	1								VAN SANT, J. F. & GARY LANE, N. 2035. Crawfordsville (Indiana) crinoid studies. The University Kansas Paleontological Contributions.
Scytalocrinus	robustus	Scytalocrinus_robustus	Pentacrinoidea	Cyathoformes	Stalked crinoid	ISM 10167	Carboniferous	Mississippian	341	Crawfordsville_Indiana	USA	Ref (see remarks)	2	1	1	1									VAN SANT, J. F. & GARY LANE, N. 2036. Crawfordsville (Indiana) crinoid studies. The University Kansas Paleontological Contributions.
Scytalocrinus	robustus	Scytalocrinus_robustus	Pentacrinoidea	Cyathoformes	Stalked crinoid	YPM 6444A	Carboniferous	Mississippian	341	Crawfordsville_Indiana	USA	Ref (see remarks)	2	1	1	1									VAN SANT, J. F. & GARY LANE, N. 2037. Crawfordsville (Indiana) crinoid studies. The University Kansas Paleontological Contributions.
Scytalocrinus	robustus	Scytalocrinus_robustus	Pentacrinoidea	Cyathoformes	Stalked crinoid	UCWM 51826	Carboniferous	Mississippian	341	Crawfordsville_Indiana	USA	Ref (see remarks)	2	1	1	1									VAN SANT, J. F. & GARY LANE, N. 2038. Crawfordsville (Indiana) crinoid studies. The University Kansas Paleontological Contributions.
Springericrinus	magniventrus	Springericrinus_magniventrus	Pentacrinoidea	Cyathoformes	Stalked crinoid	YPM 22752	Carboniferous	Mississippian	341	Crawfordsville_Indiana	USA	Ref (see remarks)	2	1	2	2									VAN SANT, J. F. & GARY LANE, N. 2039. Crawfordsville (Indiana) crinoid studies. The University Kansas Paleontological Contributions.
Taxocrinus	colletti	Taxocrinus_colletti	Pentacrinoidea	Flexibilia	Stalked crinoid	UCWM 51835C	Carboniferous	Mississippian	341	Crawfordsville_Indiana	USA	Ref (see remarks)	2	1	3	3									VAN SANT, J. F. & GARY LANE, N. 2040. Crawfordsville (Indiana) crinoid studies. The University Kansas Paleontological Contributions.
Taxocrinus	colletti	Taxocrinus_colletti	Pentacrinoidea	Flexibilia	Stalked crinoid	UCWM 8933A	Carboniferous	Mississippian	341	Crawfordsville_Indiana	USA	Ref (see remarks)	4	1	3	3	3	3							VAN SANT, J. F. & GARY LANE, N. 2041. Crawfordsville (Indiana) crinoid studies. The University Kansas Paleontological Contributions.
Taxocrinus	colletti	Taxocrinus_colletti	Pentacrinoidea	Flexibilia	Stalked crinoid	UCWM 26479	Carboniferous	Mississippian	341	Crawfordsville_Indiana	USA	Ref (see remarks)	3	1	3	3	3								VAN SANT, J. F. & GARY LANE, N. 2042. Crawfordsville (Indiana) crinoid studies. The University Kansas Paleontological Contributions.
Taxocrinus	colletti	Taxocrinus_colletti	Pentacrinoidea	Flexibilia	Stalked crinoid	UCWM 7054	Carboniferous	Mississippian	341	Crawfordsville_Indiana	USA	Ref (see remarks)	2	1	3	3									VAN SANT, J. F. & GARY LANE, N. 2043. Crawfordsville (Indiana) crinoid studies. The University Kansas Paleontological Contributions.
Taxocrinus	whitfieldi	Taxocrinus_whitfieldi	Pentacrinoidea	Flexibilia	Stalked crinoid	IU 16573-8	Carboniferous	Mississippian	341	Indiana	USA	Ref (see remarks)	2	1	3	3									WULFF, J. I. & AUSICH, W. I. 1989. Growth of the xenomorphic crinoid column (Taxocrinus, Late Mississippian). Journal of Paleontology, 63(5):657-662.
Uperocrinus	marinus	Uperocrinus_marinus	Camerata	Monobathrida	Stalked crinoid	UCWM 6164	Carboniferous	Mississippian	341	Crawfordsville_Indiana	USA	Ref (see remarks)	3	1	2	2	2								VAN SANT, J. F. & GARY LANE, N. 2044. Crawfordsville (Indiana) crinoid studies. The University Kansas Paleontological Contributions.
Abrotocrinus	coreyi	Abrotocrinus_coreyi	Pentacrinoidea	Cyathoformes	Stalked crinoid	USNM 376323	Carboniferous	Mississippian	341	Indiana	USA	NMNH	2	2	1	1					8
Abrotocrinus	coreyi	Abrotocrinus_coreyi	Pentacrinoidea	Cyathoformes	Stalked crinoid	USNM 376322	Carboniferous	Mississippian	341	Indiana	USA	NMNH	3	2	1	1	1			8	8
Abrotocrinus	coreyi	Abrotocrinus_coreyi	Pentacrinoidea	Cyathoformes	Stalked crinoid	USNM S6166	Carboniferous	Mississippian	341	Indiana	USA	NMNH	2	2	1	1				6	6
Abrotocrinus	coreyi	Abrotocrinus_coreyi	Pentacrinoidea	Cyathoformes	Stalked crinoid	USNM 376324	Carboniferous	Mississippian	341	Indiana	USA	NMNH	2	2	1	1				7	6
Abrotocrinus	unicus	Abrotocrinus_unicus	Pentacrinoidea	Cyathoformes	Stalked crinoid	USNM S6163	Carboniferous	Mississippian	341	Indiana	USA	NMNH	5	2	1	1		1	1	6	8	8	6
Abrotocrinus	unicus	Abrotocrinus_unicus	Pentacrinoidea	Cyathoformes	Stalked crinoid	USNM 382427	Carboniferous	Mississippian	341	Indiana	USA	NMNH	3	2	1	1	1			8	8	10
Abrotocrinus	unicus	Abrotocrinus_unicus	Pentacrinoidea	Cyathoformes	Stalked crinoid	USNM S6165	Carboniferous	Mississippian	341	Indiana	USA	NMNH	4	2	1	1	1	1		10		8
Abrotocrinus	unicus	Abrotocrinus_unicus	Pentacrinoidea	Cyathoformes	Stalked crinoid	USNM S6165	Carboniferous	Mississippian	341	Indiana	USA	NMNH	3	2	2		1			8		11
Abrotocrinus	unicus	Abrotocrinus_unicus	Pentacrinoidea	Cyathoformes	Stalked crinoid	USNM S2636	Carboniferous	Mississippian	341	Indiana	USA	NMNH	4	2	2	1		1		9	10		10
Aorocrinus	inmaturus	Aerocrinus_inmaturus	Camerata	Monobathrida	Stalked crinoid	USNM 5924a	Carboniferous	Mississippian	341	Iowa	USA	NMNH	5	2	2	2	2	2	2	2	2	2	2	2
Aorocrinus	inmaturus	Aerocrinus_inmaturus	Camerata	Monobathrida	Stalked crinoid	USNM 5924b	Carboniferous	Mississippian	341	Iowa	USA	NMNH	3	2	2	2	2			2	2
Aorocrinus	inmaturus	Aerocrinus_inmaturus	Camerata	Monobathrida	Stalked crinoid	USNM 5924c	Carboniferous	Mississippian	341	Iowa	USA	NMNH	4	2	2	2	2	2			2	2	2
Aorocrinus	inmaturus	Aerocrinus_inmaturus	Camerata	Monobathrida	Stalked crinoid	USNM 24510	Carboniferous	Mississippian	341	Iowa	USA	NMNH	5	2	2	2	2	2	2	2	2	2	2	2
Barycrinus	rhombiferus	Barycrinus_rhombiferus	Pentacrinoidea	Cyathoformes	Stalked crinoid	USNM S7201	Carboniferous	Mississippian	341	Indiana	USA	NMNH	5	2	2	2	2	2	2		4	4		4
Barycrinus	rhombiferus	Barycrinus_rhombiferus	Pentacrinoidea	Cyathoformes	Stalked crinoid	USNM S7200	Carboniferous	Mississippian	341	Indiana	USA	NMNH	5	2	2	2	6	2	2	4			4
Barycrinus	rhombiferus	Barycrinus_rhombiferus	Pentacrinoidea	Cyathoformes	Stalked crinoid	USNM S2353a	Carboniferous	Mississippian	341	Indiana	USA	NMNH	5	2	2	2	2	6	2	4	4
Barycrinus	rhombiferus	Barycrinus_rhombiferus	Pentacrinoidea	Cyathoformes	Stalked crinoid	USNM S2353b	Carboniferous	Mississippian	341	Indiana	USA	NMNH	3	1	2	2	2
Barycrinus	rhombiferus	Barycrinus_rhombiferus	Pentacrinoidea	Cyathoformes	Stalked crinoid	USNM S2353c	Carboniferous	Mississippian	341	Indiana	USA	NMNH	3	2	2	2	2				4
Barycrinus	rhombiferus	Barycrinus_rhombiferus	Pentacrinoidea	Cyathoformes	Stalked crinoid	USNM S2353d	Carboniferous	Mississippian	341	Indiana	USA	NMNH	3	2	2	2	2
Dichocrinus	cinctus	Dichocrinus_cinctus	Camerata	Monobathrida	Stalked crinoid	USNM 5934	Carboniferous	Mississippian	341	Iowa	USA	NMNH	4	1	2	2	2	2
Dichocrinus	cinctus	Dichocrinus_cinctus	Camerata	Monobathrida	Stalked crinoid	USNM 1471a	Carboniferous	Mississippian	341	Iowa	USA	NMNH	2	1	2	2
Dichocrinus	cinctus	Dichocrinus_cinctus	Camerata	Monobathrida	Stalked crinoid	USNM 1471b	Carboniferous	Mississippian	341	Iowa	USA	NMNH	3	1	2	2	2
Dichocrinus	cinctus	Dichocrinus_cinctus	Camerata	Monobathrida	Stalked crinoid	USNM 1471c	Carboniferous	Mississippian	341	Iowa	USA	NMNH	5	1	2	2	2	2	2
Dichocrinus	cinctus	Dichocrinus_cinctus	Camerata	Monobathrida	Stalked crinoid	USNM 1471d	Carboniferous	Mississippian	341	Iowa	USA	NMNH	3	1	2	2	2
Dichocrinus	cinctus	Dichocrinus_cinctus	Camerata	Monobathrida	Stalked crinoid	USNM 1471e	Carboniferous	Mississippian	341	Iowa	USA	NMNH	1	1	2
Dichocrinus	cinctus	Dichocrinus_cinctus	Camerata	Monobathrida	Stalked crinoid	USNM 1471f	Carboniferous	Mississippian	341	Iowa	USA	NMNH	3	1	2	2	2
Dichocrinus	inornatus	Dichocrinus_inornatus	Camerata	Monobathrida	Stalked crinoid	USNM S1473	Carboniferous	Mississippian	341	Iowa	USA	NMNH	5	1	2	2	2	2	2
Dichocrinus	inornatus	Dichocrinus_inornatus	Camerata	Monobathrida	Stalked crinoid	USNM S5836a	Carboniferous	Mississippian	341	Iowa	USA	NMNH	5	1	2	2	2	2	2
Dichocrinus	inornatus	Dichocrinus_inornatus	Camerata	Monobathrida	Stalked crinoid	USNM S5836b	Carboniferous	Mississippian	341	Iowa	USA	NMNH	5	1	2	2	2	2	2
Dichocrinus	inornatus	Dichocrinus_inornatus	Camerata	Monobathrida	Stalked crinoid	USNM S35092	Carboniferous	Mississippian	341	Iowa	USA	NMNH	5	1	2	2	2	2	2
Dichocrinus	inornatus	Dichocrinus_inornatus	Camerata	Monobathrida	Stalked crinoid	USNM S35094	Carboniferous	Mississippian	341	Iowa	USA	NMNH	3	1	2	2	2
Dichocrinus	inornatus	Dichocrinus_inornatus	Camerata	Monobathrida	Stalked crinoid	USNM S1473A	Carboniferous	Mississippian	341	Iowa	USA	NMNH	5	1	2	2	2	2	2
Eratocrinus	salemensis	Eratocrinus_salemensis	Pentacrinoidea	Cyathoformes	Stalked crinoid	USNM S6035	Carboniferous	Mississippian	341	Indiana	USA	NMNH	3	2	1	1	4			6	6	10
Eratocrinus	salemensis	Eratocrinus_salemensis	Pentacrinoidea	Cyathoformes	Stalked crinoid	USNM S6032	Carboniferous	Mississippian	341	Indiana	USA	NMNH	2	2	1	1				6	6
Eratocrinus	salemensis	Eratocrinus_salemensis	Pentacrinoidea	Cyathoformes	Stalked crinoid	USNM S6033	Carboniferous	Mississippian	341	Indiana	USA	NMNH	3	2	1	2	1			5	11	6
Eratocrinus	salemensis	Eratocrinus_salemensis	Pentacrinoidea	Cyathoformes	Stalked crinoid	USNM S6034	Carboniferous	Mississippian	341	Indiana	USA	NMNH	2	2	1	1				6	8
Eratocrinus	salemensis	Eratocrinus_salemensis	Pentacrinoidea	Cyathoformes	Stalked crinoid	USNM S6039	Carboniferous	Mississippian	341	Indiana	USA	NMNH	3	1	1	1	1
Eratocrinus	salemensis	Eratocrinus_salemensis	Pentacrinoidea	Cyathoformes	Stalked crinoid	USNM S6036	Carboniferous	Mississippian	341	Indiana	USA	NMNH	5	2	1	1	3	1	1		6	9
Onychocrinus	ulrichi	Onychocrinus_ulrichi	Pentacrinoidea	Flexibilia	Stalked crinoid	USNM S1877a	Carboniferous	Mississippian	341	Indiana	USA	NMNH	5	2	4	3	4	4	5	7	6
Onychocrinus	ulrichi	Onychocrinus_ulrichi	Pentacrinoidea	Flexibilia	Stalked crinoid	USNM S1877b	Carboniferous	Mississippian	341	Indiana	USA	NMNH	5	2	4	4	4	4	4	5	6	5	2	6
Platycrinites	bozemanensis	Platycrinites_bozemanensis	Camerata	Monobathrida	Stalked crinoid	USNM 123209	Carboniferous	Mississippian	341			NMNH	2	2	1	1				2	2
Platycrinites	bozemanensis	Platycrinites_bozemanensis	Camerata	Monobathrida	Stalked crinoid	USNM 123204	Carboniferous	Mississippian	341			NMNH	2	2	1	1					2
Platycrinites	bozemanensis	Platycrinites_bozemanensis	Camerata	Monobathrida	Stalked crinoid	USNM 123205	Carboniferous	Mississippian	341			NMNH	2	2	1	1				2	2
Platycrinites	bozemanensis	Platycrinites_bozemanensis	Camerata	Monobathrida	Stalked crinoid	USNM 123208	Carboniferous	Mississippian	341			NMNH	2	2	1	1				2	2
Platycrinites	bozemanensis	Platycrinites_bozemanensis	Camerata	Monobathrida	Stalked crinoid	USNM 123207	Carboniferous	Mississippian	341			NMNH	2	1	1	1
Sarocrinus	nitidus	Sarocrinus_nitidus	Pentacrinoidea	Cyathoformes	Stalked crinoid	USNM S5890a	Carboniferous	Mississippian	341	Indiana	USA	NMNH	3	2	2	6	2			6	6
Sarocrinus	nitidus	Sarocrinus_nitidus	Pentacrinoidea	Cyathoformes	Stalked crinoid	USNM S5890b	Carboniferous	Mississippian	341	Indiana	USA	NMNH	4	2	2	2	2	6		6	6	6
Sarocrinus	nitidus	Sarocrinus_nitidus	Pentacrinoidea	Cyathoformes	Stalked crinoid	USNM S5890c	Carboniferous	Mississippian	341	Indiana	USA	NMNH	5	2	2	2	2	8	2	6	6	6		6
Sarocrinus	nitidus	Sarocrinus_nitidus	Pentacrinoidea	Cyathoformes	Stalked crinoid	USNM S5890d	Carboniferous	Mississippian	341	Indiana	USA	NMNH	5	2	2	2	2	6	2	6	6	6		6
Sarocrinus	nitidus	Sarocrinus_nitidus	Pentacrinoidea	Cyathoformes	Stalked crinoid	USNM S5890e	Carboniferous	Mississippian	341	Indiana	USA	NMNH	5	2	2	2	2	2	6	4	4	6	6
Sarocrinus	nitidus	Sarocrinus_nitidus	Pentacrinoidea	Cyathoformes	Stalked crinoid	USNM S4406	Carboniferous	Mississippian	341	Indiana	USA	NMNH	2	2	2	2				4	6
Zeacrinus	wortheni	Zeacrinus_wortheni	Pentacrinoidea	Cyathoformes	Stalked crinoid	USNM 2690a	Carboniferous	Mississippian	341	Kentucky	USA	NMNH	5	2	1	1	1	1	1	4	4	3	3	3
Zeacrinus	wortheni	Zeacrinus_wortheni	Pentacrinoidea	Cyathoformes	Stalked crinoid	USNM 2690b	Carboniferous	Mississippian	341	Kentucky	USA	NMNH	5	2	1	1	2	1	1	3			4	4
Zeacrinus	wortheni	Zeacrinus_wortheni	Pentacrinoidea	Cyathoformes	Stalked crinoid	USNM 2690c	Carboniferous	Mississippian	341	Kentucky	USA	NMNH	5	2	1	1	1	1	1	4	4	3	4	4
Zeacrinus	wortheni	Zeacrinus_wortheni	Pentacrinoidea	Cyathoformes	Stalked crinoid	USNM 2690d	Carboniferous	Mississippian	341	Kentucky	USA	NMNH	5	2	2	1	1	1	1	4	4	4	3	4
Zeacrinus	wortheni	Zeacrinus_wortheni	Pentacrinoidea	Cyathoformes	Stalked crinoid	USNM 2690e	Carboniferous	Mississippian	341	Kentucky	USA	NMNH	5	2	1	1	1	2	1	4	3	4	3	4
Zeacrinus	wortheni	Zeacrinus_wortheni	Pentacrinoidea	Cyathoformes	Stalked crinoid	USNM 2690f	Carboniferous	Mississippian	341	Kentucky	USA	NMNH	5	2	1	1	2	1	1	3	4	4		4
Exocrinus	Exocrinus_sp	Exocrinus_sp	Pentacrinoidea	Cyathoformes	Stalked crinoid	OU6164	Carboniferous	Missourian	305.75	Oklahoma	USA	Ref (see remarks)	4	1	1	1	1	1							STRIMPLE, H. L. & MOORE, R. C. 1971. Crinoids of the Francis Shale (Missourian) of Oklahoma. The University Kansas Paleontological Contributions.
Exoriocrinus	rugosus	Exoriocrinus_rugosus	Pentacrinoidea	Cyathoformes	Stalked crinoid	OU6070	Carboniferous	Missourian	305.75	Oklahoma	USA	Ref (see remarks)	1	1	1										STRIMPLE, H. L. & MOORE, R. C. 1971. Crinoids of the Francis Shale (Missourian) of Oklahoma. The University Kansas Paleontological Contributions.
Glaukosocrinus	planus	Glaukosocrinus_planus	Pentacrinoidea	Cyathoformes	Stalked crinoid	OU6065	Carboniferous	Missourian	305.75	Oklahoma	USA	Ref (see remarks)	2	1	1	1									STRIMPLE, H. L. & MOORE, R. C. 1971. Crinoids of the Francis Shale (Missourian) of Oklahoma. The University Kansas Paleontological Contributions.
Oklahomacrinus	loeblichi	Oklahomacrinus_loeblichi	Pentacrinoidea	Cyathoformes	Stalked crinoid	OU6071B	Carboniferous	Missourian	305.75	Oklahoma	USA	Ref (see remarks)	5	1	2	2	2	2	2						STRIMPLE, H. L. & MOORE, R. C. 1971. Crinoids of the Francis Shale (Missourian) of Oklahoma. The University Kansas Paleontological Contributions.
Oklahomacrinus	loeblichi	Oklahomacrinus_loeblichi	Pentacrinoidea	Cyathoformes	Stalked crinoid	OU6071A	Carboniferous	Missourian	305.75	Oklahoma	USA	Ref (see remarks)	3	1	2	2	2								STRIMPLE, H. L. & MOORE, R. C. 1971. Crinoids of the Francis Shale (Missourian) of Oklahoma. The University Kansas Paleontological Contributions.
Oklahomacrinus	loeblichi	Oklahomacrinus_loeblichi	Pentacrinoidea	Cyathoformes	Stalked crinoid	OU47188	Carboniferous	Missourian	305.75	Oklahoma	USA	Ref (see remarks)	4	1	2	2	2	2							STRIMPLE, H. L. & MOORE, R. C. 1971. Crinoids of the Francis Shale (Missourian) of Oklahoma. The University Kansas Paleontological Contributions.
Plummericrinus	striatus	Plummericrinus_striatus	Pentacrinoidea	Cyathoformes	Stalked crinoid	OU6066	Carboniferous	Missourian	305.75	Oklahoma	USA	Ref (see remarks)	3	1	1	1	1								STRIMPLE, H. L. & MOORE, R. C. 1971. Crinoids of the Francis Shale (Missourian) of Oklahoma. The University Kansas Paleontological Contributions.
Plummericrinus	striatus	Plummericrinus_striatus	Pentacrinoidea	Cyathoformes	Stalked crinoid	OU5407	Carboniferous	Missourian	305.75	Oklahoma	USA	Ref (see remarks)	3	1	1	1	1								STRIMPLE, H. L. & MOORE, R. C. 1971. Crinoids of the Francis Shale (Missourian) of Oklahoma. The University Kansas Paleontological Contributions.
Isocrinus	nehalemensis	Isocrinus_nehalemensis	Pentacrinoidea	Disparida	Stalked crinoid	USNM 560793G	Neogene	Oligocene	28.45	Oregon	USA	Ref (see remarks)	2	1	2	2									MOORE, R. C. & VOKES, H. E. 1953. Lower Tertiary crinoids from Northwestern Oregon. Shorter Contributions to General Geology, 1950-1951, p113-148.
Isocrinus	nehalemensis	Isocrinus_nehalemensis	Pentacrinoidea	Disparida	Stalked crinoid	USNM 560792K	Neogene	Oligocene	28.45	Oregon	USA	Ref (see remarks)	2	1	2	2									MOORE, R. C. & VOKES, H. E. 1953. Lower Tertiary crinoids from Northwestern Oregon. Shorter Contributions to General Geology, 1950-1951, p113-149.
Isocrinus	nehalemensis	Isocrinus_nehalemensis	Pentacrinoidea	Disparida	Stalked crinoid	USNM 560793J	Neogene	Oligocene	28.45	Oregon	USA	Ref (see remarks)	2	1	2	2									MOORE, R. C. & VOKES, H. E. 1953. Lower Tertiary crinoids from Northwestern Oregon. Shorter Contributions to General Geology, 1950-1951, p113-150.
Isocrinus	oregonensis	Isocrinus_oregonensis	Pentacrinoidea	Disparida	Stalked crinoid	USNM 560790	Neogene	Oligocene	28.45	Oregon	USA	Ref (see remarks)	2	1	2	1									MOORE, R. C. & VOKES, H. E. 1953. Lower Tertiary crinoids from Northwestern Oregon. Shorter Contributions to General Geology, 1950-1951, p113-148.
Isocrinus	oregonensis	Isocrinus_oregonensis	Pentacrinoidea	Disparida	Stalked crinoid	USNM 560791A	Neogene	Oligocene	28.45	Oregon	USA	Ref (see remarks)	1	1	2										MOORE, R. C. & VOKES, H. E. 1953. Lower Tertiary crinoids from Northwestern Oregon. Shorter Contributions to General Geology, 1950-1951, p113-149.
Anomalocrinus	incurvus	Anomalocrinus_incurvus	Pentacrinoidea	Disparida	Stalked crinoid	USNM 40800	Ordovician	Ordovician	464.6	Ohio	USA	NMNH	5	2	3	2	3	2	4	8	3	4	4
Anomalocrinus	incurvus	Anomalocrinus_incurvus	Pentacrinoidea	Disparida	Stalked crinoid	USNM S2129	Ordovician	Ordovician	464.6	Ohio	USA	NMNH	2	2	2	4				4
Anomalocrinus	incurvus	Anomalocrinus_incurvus	Pentacrinoidea	Disparida	Stalked crinoid	USNM 2132	Ordovician	Ordovician	464.6	Ohio	USA	NMNH	2	2	4	2					5
Anomalocrinus	incurvus	Anomalocrinus_incurvus	Pentacrinoidea	Disparida	Stalked crinoid	USNM 2132b	Ordovician	Ordovician	464.6	Ohio	USA	NMNH	4	2	4	3	4	3		3	9		3
Anomalocrinus	incurvus	Anomalocrinus_incurvus	Pentacrinoidea	Disparida	Stalked crinoid	USNM S2134	Ordovician	Ordovician	464.6	Ohio	USA	NMNH	5	2	3	2	3	3	2		3	4	9	3
Cupulocrinus	humilis	Cupulocrinus_humilis	Pentacrinoidea	Cyathoformes	Stalked crinoid	USNM S2243a	Ordovician	Ordovician	464.6	Ontario	Canada	NMNH	5	2	4	4	5	4	5	5	5	6	6	6
Cupulocrinus	humilis	Cupulocrinus_humilis	Pentacrinoidea	Cyathoformes	Stalked crinoid	USNM S2243b	Ordovician	Ordovician	464.6	Ontario	Canada	NMNH	3	2	6	6	5			6	6	6
Cupulocrinus	humilis	Cupulocrinus_humilis	Pentacrinoidea	Cyathoformes	Stalked crinoid	USNM S2243c	Ordovician	Ordovician	464.6	Ontario	Canada	NMNH	3	2	4	4	5			5		6
Cupulocrinus	humilis	Cupulocrinus_humilis	Pentacrinoidea	Cyathoformes	Stalked crinoid	USNM S2243d	Ordovician	Ordovician	464.6	Ontario	Canada	NMNH	2	2	5	5				8	6
Cupulocrinus	jewetti	Cupulocrinus_jewetti	Pentacrinoidea	Cyathoformes	Stalked crinoid	USNM S2249a	Ordovician	Ordovician	464.6	Kentucky	USA	NMNH	2	2	4	3				5	5
Cupulocrinus	jewetti	Cupulocrinus_jewetti	Pentacrinoidea	Cyathoformes	Stalked crinoid	USNM S2249b	Ordovician	Ordovician	464.6	Kentucky	USA	NMNH	2	2	5	4				6	5
Cupulocrinus	jewetti	Cupulocrinus_jewetti	Pentacrinoidea	Cyathoformes	Stalked crinoid	USNM S2249c	Ordovician	Ordovician	464.6	Kentucky	USA	NMNH	2	2	4	4				6	5
Cupulocrinus	jewetti	Cupulocrinus_jewetti	Pentacrinoidea	Cyathoformes	Stalked crinoid	USNM S2249d	Ordovician	Ordovician	464.6	Kentucky	USA	NMNH	4	2	3	4	3	4		5	4	6
Cupulocrinus	jewetti	Cupulocrinus_jewetti	Pentacrinoidea	Cyathoformes	Stalked crinoid	USNM S2249e	Ordovician	Ordovician	464.6	Kentucky	USA	NMNH	5	2	4	3	4	4	3	6	5	5	4	5
Cupulocrinus	jewetti	Cupulocrinus_jewetti	Pentacrinoidea	Cyathoformes	Stalked crinoid	USNM S2249f	Ordovician	Ordovician	464.6	Kentucky	USA	NMNH	5	1	4	3	4	3	4
Cupulocrinus	jewetti	Cupulocrinus_jewetti	Pentacrinoidea	Cyathoformes	Stalked crinoid	USNM S2249g	Ordovician	Ordovician	464.6	Kentucky	USA	NMNH	5	2	4	3	5	3	4	5			4	6
Dendrocrinus	casei	Dendrocrinus_casei	Pentacrinoidea	Cyathoformes	Stalked crinoid	USNM S2265a	Ordovician	Ordovician	464.6	Ohio	USA	NMNH	2	2	4	4				6	6
Dendrocrinus	casei	Dendrocrinus_casei	Pentacrinoidea	Cyathoformes	Stalked crinoid	USNM S2265b	Ordovician	Ordovician	464.6	Ohio	USA	NMNH	2	2	5	5				9
Dendrocrinus	casei	Dendrocrinus_casei	Pentacrinoidea	Cyathoformes	Stalked crinoid	USNM 40814	Ordovician	Ordovician	464.6	Ohio	USA	NMNH	1	2	5					5
Dendrocrinus	casei	Dendrocrinus_casei	Pentacrinoidea	Cyathoformes	Stalked crinoid	USNM 93258	Ordovician	Ordovician	464.6	Ohio	USA	NMNH	1	1	5
Dendrocrinus	casei	Dendrocrinus_casei	Pentacrinoidea	Cyathoformes	Stalked crinoid	USNM S2266	Ordovician	Ordovician	464.6	Ohio	USA	NMNH	2	2	7	4				10	7
Dendrocrinus	casei	Dendrocrinus_casei	Pentacrinoidea	Cyathoformes	Stalked crinoid	USNM 40814	Ordovician	Ordovician	464.6	Ohio	USA	NMNH	3	2	5	5	4			6	5	6
Dendrocrinus	casei	Dendrocrinus_casei	Pentacrinoidea	Cyathoformes	Stalked crinoid	USNM 70171	Ordovician	Ordovician	464.6	Ohio	USA	NMNH	2	2	4	3				6	6
Ectenocrinus	grandis	Ectenocrinus_grandis	Pentacrinoidea	Disparida	Stalked crinoid	USNM 40797a	Ordovician	Ordovician	464.6	Ohio	USA	NMNH	5	1	2	2	2	2	2
Ectenocrinus	grandis	Ectenocrinus_grandis	Pentacrinoidea	Disparida	Stalked crinoid	USNM 40797b	Ordovician	Ordovician	464.6	Ohio	USA	NMNH	3	1	2	2	2
Ectenocrinus	grandis	Ectenocrinus_grandis	Pentacrinoidea	Disparida	Stalked crinoid	USNM 40797c	Ordovician	Ordovician	464.6	Ohio	USA	NMNH	3	1	2	2	2
Ectenocrinus	grandis	Ectenocrinus_grandis	Pentacrinoidea	Disparida	Stalked crinoid	USNM 40797d	Ordovician	Ordovician	464.6	Ohio	USA	NMNH	3	1	2	2	2
Ectenocrinus	grandis	Ectenocrinus_grandis	Pentacrinoidea	Disparida	Stalked crinoid	USNM S2144a	Ordovician	Ordovician	464.6	Ohio	USA	NMNH	3	1	2	2	2
Ectenocrinus	grandis	Ectenocrinus_grandis	Pentacrinoidea	Disparida	Stalked crinoid	USNM 2144b	Ordovician	Ordovician	464.6	Ohio	USA	NMNH	3	1	2	2	2
Apiocrinus	magnificus	Apiocrinus_magnificus	Pentacrinoidea	Articulata	Stalked crinoid	B11439	Jurassic	Oxfordian	160	Charente-Maritime	France	MNHN	3	2	1	1	1			1	1	1	1	6
Apiocrinus	roissyanus	Apiocrinus_roissyanus	Pentacrinoidea	Articulata	Stalked crinoid	B11432	Jurassic	Oxfordian	160	Charente-Maritime	France	MNHN	4	2	1	1	1	1		6	5	4
Apiocrinus	roissyanus	Apiocrinus_roissyanus	Pentacrinoidea	Articulata	Stalked crinoid	R61929	Jurassic	Oxfordian	160	Yonne	France	MNHN	1	2	1					5
Apographiocrinus	typicalis	Apographiocrinus_typicalis	Pentacrinoidea	Cyathoformes	Stalked crinoid	IGS42P172	Carboniferous	Pennsylvanian	311.05	Illinois	USA	Ref (see remarks)	3	1	1	1	1								STRIMPLE, H. L. & MOORE, R. C. 1971. Crinoids of the Lasalle limestone (Pennsylvanian) of Illinois. The University Kansas Paleontological Contributions.
Brabeocrinus	christinae	Brabeocrinus_christinae	Pentacrinoidea	Cyathoformes	Stalked crinoid	IGS42P6	Carboniferous	Pennsylvanian	311.05	Illinois	USA	Ref (see remarks)	3	1	1	1	1								STRIMPLE, H. L. & MOORE, R. C. 1971. Crinoids of the Lasalle limestone (Pennsylvanian) of Illinois. The University Kansas Paleontological Contributions.
Brabeocrinus	christinae	Brabeocrinus_christinae	Pentacrinoidea	Cyathoformes	Stalked crinoid	IGS42P92B	Carboniferous	Pennsylvanian	311.05	Illinois	USA	Ref (see remarks)	1	1	1										STRIMPLE, H. L. & MOORE, R. C. 1971. Crinoids of the Lasalle limestone (Pennsylvanian) of Illinois. The University Kansas Paleontological Contributions.
Brabeocrinus	christinae	Brabeocrinus_christinae	Pentacrinoidea	Cyathoformes	Stalked crinoid	IGS42P51	Carboniferous	Pennsylvanian	311.05	Illinois	USA	Ref (see remarks)	2	1	1	1									STRIMPLE, H. L. & MOORE, R. C. 1971. Crinoids of the Lasalle limestone (Pennsylvanian) of Illinois. The University Kansas Paleontological Contributions.
Clathrocrinus	clathratus	Clathrocrinus_clathratus	Pentacrinoidea	Cyathoformes	Stalked crinoid	IGS42P16A	Carboniferous	Pennsylvanian	311.05	Illinois	USA	Ref (see remarks)	1	1	1										STRIMPLE, H. L. & MOORE, R. C. 1971. Crinoids of the Lasalle limestone (Pennsylvanian) of Illinois. The University Kansas Paleontological Contributions.
Clathrocrinus	clathratus	Clathrocrinus_clathratus	Pentacrinoidea	Cyathoformes	Stalked crinoid	IGS42P16	Carboniferous	Pennsylvanian	311.05	Illinois	USA	Ref (see remarks)	2	1	1	1									STRIMPLE, H. L. & MOORE, R. C. 1971. Crinoids of the Lasalle limestone (Pennsylvanian) of Illinois. The University Kansas Paleontological Contributions.
Clathrocrinus	clathratus	Clathrocrinus_clathratus	Pentacrinoidea	Cyathoformes	Stalked crinoid	IGS42P22	Carboniferous	Pennsylvanian	311.05	Illinois	USA	Ref (see remarks)	3	1	1	1	1								STRIMPLE, H. L. & MOORE, R. C. 1971. Crinoids of the Lasalle limestone (Pennsylvanian) of Illinois. The University Kansas Paleontological Contributions.
Clathrocrinus	clathratus	Clathrocrinus_clathratus	Pentacrinoidea	Cyathoformes	Stalked crinoid	IGS42P11A	Carboniferous	Pennsylvanian	311.05	Illinois	USA	Ref (see remarks)	2	1	1	1									STRIMPLE, H. L. & MOORE, R. C. 1971. Crinoids of the Lasalle limestone (Pennsylvanian) of Illinois. The University Kansas Paleontological Contributions.
Clathrocrinus	clathratus	Clathrocrinus_clathratus	Pentacrinoidea	Cyathoformes	Stalked crinoid	IGS42P92E	Carboniferous	Pennsylvanian	311.05	Illinois	USA	Ref (see remarks)	1	1	1										STRIMPLE, H. L. & MOORE, R. C. 1971. Crinoids of the Lasalle limestone (Pennsylvanian) of Illinois. The University Kansas Paleontological Contributions.
Clathrocrinus	clathratus	Clathrocrinus_clathratus	Pentacrinoidea	Cyathoformes	Stalked crinoid	IGS42P14B	Carboniferous	Pennsylvanian	311.05	Illinois	USA	Ref (see remarks)	2	1	1	1									STRIMPLE, H. L. & MOORE, R. C. 1971. Crinoids of the Lasalle limestone (Pennsylvanian) of Illinois. The University Kansas Paleontological Contributions.
Clathrocrinus	clinatus	Clathrocrinus_clinatus	Pentacrinoidea	Cyathoformes	Stalked crinoid	IGS42P18	Carboniferous	Pennsylvanian	311.05	Illinois	USA	Ref (see remarks)	1	1	1										STRIMPLE, H. L. & MOORE, R. C. 1971. Crinoids of the Lasalle limestone (Pennsylvanian) of Illinois. The University Kansas Paleontological Contributions.
Clathrocrinus	clinatus	Clathrocrinus_clinatus	Pentacrinoidea	Cyathoformes	Stalked crinoid	IGS42P21	Carboniferous	Pennsylvanian	311.05	Illinois	USA	Ref (see remarks)	2	1	1	1									STRIMPLE, H. L. & MOORE, R. C. 1971. Crinoids of the Lasalle limestone (Pennsylvanian) of Illinois. The University Kansas Paleontological Contributions.
Clathrocrinus	clinatus	Clathrocrinus_clinatus	Pentacrinoidea	Cyathoformes	Stalked crinoid	IGS42P17	Carboniferous	Pennsylvanian	311.05	Illinois	USA	Ref (see remarks)	1	1	1										STRIMPLE, H. L. & MOORE, R. C. 1971. Crinoids of the Lasalle limestone (Pennsylvanian) of Illinois. The University Kansas Paleontological Contributions.
Clathrocrinus	clinatus	Clathrocrinus_clinatus	Pentacrinoidea	Cyathoformes	Stalked crinoid	IGS42P15A	Carboniferous	Pennsylvanian	311.05	Illinois	USA	Ref (see remarks)	2	1	1	1									STRIMPLE, H. L. & MOORE, R. C. 1971. Crinoids of the Lasalle limestone (Pennsylvanian) of Illinois. The University Kansas Paleontological Contributions.
Contocrinus	coupi	Contocrinus_coupi	Pentacrinoidea	Cyathoformes	Stalked crinoid	IGS42P41	Carboniferous	Pennsylvanian	311.05	Illinois	USA	Ref (see remarks)	2	1	1	1									STRIMPLE, H. L. & MOORE, R. C. 1971. Crinoids of the Lasalle limestone (Pennsylvanian) of Illinois. The University Kansas Paleontological Contributions.
Endelocrinus	tumidus	Endelocrinus_tumidus	Pentacrinoidea	Cyathoformes	Stalked crinoid	IGS42P50	Carboniferous	Pennsylvanian	311.05	Illinois	USA	Ref (see remarks)	1	1	1										STRIMPLE, H. L. & MOORE, R. C. 1971. Crinoids of the Lasalle limestone (Pennsylvanian) of Illinois. The University Kansas Paleontological Contributions.
Erisocrinus	typus	Erisocrinus_typus	Pentacrinoidea	Cyathoformes	Stalked crinoid	IGS42P68	Carboniferous	Pennsylvanian	311.05	Illinois	USA	Ref (see remarks)	3	1	1	1	1								STRIMPLE, H. L. & MOORE, R. C. 1971. Crinoids of the Lasalle limestone (Pennsylvanian) of Illinois. The University Kansas Paleontological Contributions.
Erisocrinus	typus	Erisocrinus_typus	Pentacrinoidea	Cyathoformes	Stalked crinoid	IGS42P38	Carboniferous	Pennsylvanian	311.05	Illinois	USA	Ref (see remarks)	2	1	1	1									STRIMPLE, H. L. & MOORE, R. C. 1971. Crinoids of the Lasalle limestone (Pennsylvanian) of Illinois. The University Kansas Paleontological Contributions.
Erisocrinus	typus	Erisocrinus_typus	Pentacrinoidea	Cyathoformes	Stalked crinoid	IGS42P24	Carboniferous	Pennsylvanian	311.05	Illinois	USA	Ref (see remarks)	1	1	1										STRIMPLE, H. L. & MOORE, R. C. 1971. Crinoids of the Lasalle limestone (Pennsylvanian) of Illinois. The University Kansas Paleontological Contributions.
Erisocrinus	typus	Erisocrinus_typus	Pentacrinoidea	Cyathoformes	Stalked crinoid	IGS42P13	Carboniferous	Pennsylvanian	311.05	Illinois	USA	Ref (see remarks)	1	1	1										STRIMPLE, H. L. & MOORE, R. C. 1971. Crinoids of the Lasalle limestone (Pennsylvanian) of Illinois. The University Kansas Paleontological Contributions.
Erisocrinus	typus	Erisocrinus_typus	Pentacrinoidea	Cyathoformes	Stalked crinoid	IGS42P115	Carboniferous	Pennsylvanian	311.05	Illinois	USA	Ref (see remarks)	4	1	1	1	1	1							STRIMPLE, H. L. & MOORE, R. C. 1971. Crinoids of the Lasalle limestone (Pennsylvanian) of Illinois. The University Kansas Paleontological Contributions.
Euonychocrinus	simplex	Euonychocrinus_simplex	Pentacrinoidea	Flexibilia	Stalked crinoid	IGS42P81	Carboniferous	Pennsylvanian	311.05	Illinois	USA	Ref (see remarks)	2	1	2	2									STRIMPLE, H. L. & MOORE, R. C. 1971. Crinoids of the Lasalle limestone (Pennsylvanian) of Illinois. The University Kansas Paleontological Contributions.
Euonychocrinus	simplex	Euonychocrinus_simplex	Pentacrinoidea	Flexibilia	Stalked crinoid	IGS42P69	Carboniferous	Pennsylvanian	311.05	Illinois	USA	Ref (see remarks)	4	1	2	2									STRIMPLE, H. L. & MOORE, R. C. 1971. Crinoids of the Lasalle limestone (Pennsylvanian) of Illinois. The University Kansas Paleontological Contributions.
Exocrinus	wanni	Exocrinus_wanni	Pentacrinoidea	Cyathoformes	Stalked crinoid	IGS42P57	Carboniferous	Pennsylvanian	311.05	Illinois	USA	Ref (see remarks)	3	1	1	1	1								STRIMPLE, H. L. & MOORE, R. C. 1971. Crinoids of the Lasalle limestone (Pennsylvanian) of Illinois. The University Kansas Paleontological Contributions.
Exocrinus	wanni	Exocrinus_wanni	Pentacrinoidea	Cyathoformes	Stalked crinoid	IGS42P35	Carboniferous	Pennsylvanian	311.05	Illinois	USA	Ref (see remarks)	3	1	1	1	1								STRIMPLE, H. L. & MOORE, R. C. 1971. Crinoids of the Lasalle limestone (Pennsylvanian) of Illinois. The University Kansas Paleontological Contributions.
Exocrinus	wanni	Exocrinus_wanni	Pentacrinoidea	Cyathoformes	Stalked crinoid	IGS42P92D	Carboniferous	Pennsylvanian	311.05	Illinois	USA	Ref (see remarks)	2	1	1	1									STRIMPLE, H. L. & MOORE, R. C. 1971. Crinoids of the Lasalle limestone (Pennsylvanian) of Illinois. The University Kansas Paleontological Contributions.
Exoriocrinus	lasallensis	Exoriocrinus_lasallensis	Pentacrinoidea	Cyathoformes	Stalked crinoid	IGS42P67	Carboniferous	Pennsylvanian	311.05	Illinois	USA	Ref (see remarks)	2	1	1	1									STRIMPLE, H. L. & MOORE, R. C. 1971. Crinoids of the Lasalle limestone (Pennsylvanian) of Illinois. The University Kansas Paleontological Contributions.
Haeretocrinus	wagneri	Haeretocrinus_wagneri	Pentacrinoidea	Cyathoformes	Stalked crinoid	IGS42P64	Carboniferous	Pennsylvanian	311.05	Illinois	USA	Ref (see remarks)	3	1	1	1	1								STRIMPLE, H. L. & MOORE, R. C. 1971. Crinoids of the Lasalle limestone (Pennsylvanian) of Illinois. The University Kansas Paleontological Contributions.
Laudonocrinus	subsinuatus	Laudonocrinus_subsinuatus	Pentacrinoidea	Cyathoformes	Stalked crinoid	IGS42P61A	Carboniferous	Pennsylvanian	311.05	Illinois	USA	Ref (see remarks)	2	1	1	1									STRIMPLE, H. L. & MOORE, R. C. 1971. Crinoids of the Lasalle limestone (Pennsylvanian) of Illinois. The University Kansas Paleontological Contributions.
Laudonocrinus	subsinuatus	Laudonocrinus_subsinuatus	Pentacrinoidea	Cyathoformes	Stalked crinoid	IGS42P92	Carboniferous	Pennsylvanian	311.05	Illinois	USA	Ref (see remarks)	1	1	1										STRIMPLE, H. L. & MOORE, R. C. 1971. Crinoids of the Lasalle limestone (Pennsylvanian) of Illinois. The University Kansas Paleontological Contributions.
Microcaracrinus	conjugulus	Microcaracrinus_conjugulus	Pentacrinoidea	Cyathoformes	Stalked crinoid	IGS42P55	Carboniferous	Pennsylvanian	311.05	Illinois	USA	Ref (see remarks)	5	1	1	1	1	1	1						STRIMPLE, H. L. & MOORE, R. C. 1971. Crinoids of the Lasalle limestone (Pennsylvanian) of Illinois. The University Kansas Paleontological Contributions.
Microcaracrinus	conjugulus	Microcaracrinus_conjugulus	Pentacrinoidea	Cyathoformes	Stalked crinoid	IGS42P12B	Carboniferous	Pennsylvanian	311.05	Illinois	USA	Ref (see remarks)	2	1	1	1									STRIMPLE, H. L. & MOORE, R. C. 1971. Crinoids of the Lasalle limestone (Pennsylvanian) of Illinois. The University Kansas Paleontological Contributions.
Moundocrinus	osagensis	Moundocrinus_osagensis	Pentacrinoidea	Cyathoformes	Stalked crinoid	IGS42P74	Carboniferous	Pennsylvanian	311.05	Illinois	USA	Ref (see remarks)	1	1	1										STRIMPLE, H. L. & MOORE, R. C. 1971. Crinoids of the Lasalle limestone (Pennsylvanian) of Illinois. The University Kansas Paleontological Contributions.
Paramphicrinus	oklahomaensis	Paramphicrinus_oklahomaensis	Pentacrinoidea	Flexibilia	Stalked crinoid	IGS42P61	Carboniferous	Pennsylvanian	311.05	Illinois	USA	Ref (see remarks)	5	1	2	2	2	2	2						STRIMPLE, H. L. & MOORE, R. C. 1971. Crinoids of the Lasalle limestone (Pennsylvanian) of Illinois. The University Kansas Paleontological Contributions.
Paramphicrinus	oklahomaensis	Paramphicrinus_oklahomaensis	Pentacrinoidea	Flexibilia	Stalked crinoid	USNMS4031	Carboniferous	Pennsylvanian	311.05	Illinois	USA	Ref (see remarks)	5	1	2	2	2	2	2						STRIMPLE, H. L. & MOORE, R. C. 1971. Crinoids of the Lasalle limestone (Pennsylvanian) of Illinois. The University Kansas Paleontological Contributions.
Parulocrinus	pontiacensis	Parulocrinus_pontiacensis	Pentacrinoidea	Cyathoformes	Stalked crinoid	IGS42P45	Carboniferous	Pennsylvanian	311.05	Illinois	USA	Ref (see remarks)	5	1	1	1	1	1	1						STRIMPLE, H. L. & MOORE, R. C. 1971. Crinoids of the Lasalle limestone (Pennsylvanian) of Illinois. The University Kansas Paleontological Contributions.
Plummericrinus	credos	Plummericrinus_credos	Pentacrinoidea	Cyathoformes	Stalked crinoid	IGS42P56	Carboniferous	Pennsylvanian	311.05	Illinois	USA	Ref (see remarks)	3	1	1	1	1								STRIMPLE, H. L. & MOORE, R. C. 1971. Crinoids of the Lasalle limestone (Pennsylvanian) of Illinois. The University Kansas Paleontological Contributions.
Probletocrinus	curtus	Probletocrinus_curtus	Pentacrinoidea	Cyathoformes	Stalked crinoid	IGS42P107	Carboniferous	Pennsylvanian	311.05	Illinois	USA	Ref (see remarks)	2	1	1	1									STRIMPLE, H. L. & MOORE, R. C. 1971. Crinoids of the Lasalle limestone (Pennsylvanian) of Illinois. The University Kansas Paleontological Contributions.
Stellarocrinus	bilineatus	Stellarocrinus_bilineatus	Pentacrinoidea	Cyathoformes	Stalked crinoid	IGS42P52	Carboniferous	Pennsylvanian	311.05	Illinois	USA	Ref (see remarks)	2	1	1	1									STRIMPLE, H. L. & MOORE, R. C. 1971. Crinoids of the Lasalle limestone (Pennsylvanian) of Illinois. The University Kansas Paleontological Contributions.
Stellarocrinus	Stellarocrinus_sp	Stellarocrinus_sp	Pentacrinoidea	Cyathoformes	Stalked crinoid	IGS42P5A	Carboniferous	Pennsylvanian	311.05	Illinois	USA	Ref (see remarks)	2	1	1	1									STRIMPLE, H. L. & MOORE, R. C. 1971. Crinoids of the Lasalle limestone (Pennsylvanian) of Illinois. The University Kansas Paleontological Contributions.
Stellarocrinus	Stellarocrinus_sp	Stellarocrinus_sp	Pentacrinoidea	Cyathoformes	Stalked crinoid	IGS42P9	Carboniferous	Pennsylvanian	311.05	Illinois	USA	Ref (see remarks)	4	1	1	1	1	1							STRIMPLE, H. L. & MOORE, R. C. 1971. Crinoids of the Lasalle limestone (Pennsylvanian) of Illinois. The University Kansas Paleontological Contributions.
Stellarocrinus	Stellarocrinus_sp	Stellarocrinus_sp	Pentacrinoidea	Cyathoformes	Stalked crinoid	IGS42P10	Carboniferous	Pennsylvanian	311.05	Illinois	USA	Ref (see remarks)	5	1	1	1	1	1	1						STRIMPLE, H. L. & MOORE, R. C. 1971. Crinoids of the Lasalle limestone (Pennsylvanian) of Illinois. The University Kansas Paleontological Contributions.
Stellarocrinus	Stellarocrinus_sp	Stellarocrinus_sp	Pentacrinoidea	Cyathoformes	Stalked crinoid	IGS42P15A	Carboniferous	Pennsylvanian	311.05	Illinois	USA	Ref (see remarks)	3	1	1	1	1								STRIMPLE, H. L. & MOORE, R. C. 1971. Crinoids of the Lasalle limestone (Pennsylvanian) of Illinois. The University Kansas Paleontological Contributions.
Stellarocrinus	virgilensis	Stellarocrinus_virgilensis	Pentacrinoidea	Cyathoformes	Stalked crinoid	IGS42P7	Carboniferous	Pennsylvanian	311.05	Illinois	USA	Ref (see remarks)	3	1	1	1	1								STRIMPLE, H. L. & MOORE, R. C. 1971. Crinoids of the Lasalle limestone (Pennsylvanian) of Illinois. The University Kansas Paleontological Contributions.
Stellarocrinus	virgilensis	Stellarocrinus_virgilensis	Pentacrinoidea	Cyathoformes	Stalked crinoid	IGS42P53	Carboniferous	Pennsylvanian	311.05	Illinois	USA	Ref (see remarks)	2	1	1	1									STRIMPLE, H. L. & MOORE, R. C. 1971. Crinoids of the Lasalle limestone (Pennsylvanian) of Illinois. The University Kansas Paleontological Contributions.
Stenopecrinus	Stenopecrinus_sp	Stenopecrinus_sp	Pentacrinoidea	Cyathoformes	Stalked crinoid	IGS42P58	Carboniferous	Pennsylvanian	311.05	Illinois	USA	Ref (see remarks)	3	1	1	1	1								STRIMPLE, H. L. & MOORE, R. C. 1971. Crinoids of the Lasalle limestone (Pennsylvanian) of Illinois. The University Kansas Paleontological Contributions.
Synerocrinus	incurous	Synerocrinus_incurous	Pentacrinoidea	Flexibilia	Stalked crinoid	E6707	Carboniferous	Pennsylvanian	311.05	Mjatschkowa	Russia	NHM	2	2	2	2				3	3	3
Terpnocrinus	ocoyaensis	Terpnocrinus_ocoyaensis	Pentacrinoidea	Cyathoformes	Stalked crinoid	IGS42P108	Carboniferous	Pennsylvanian	311.05	Illinois	USA	Ref (see remarks)	3	1	1	1	1								STRIMPLE, H. L. & MOORE, R. C. 1971. Crinoids of the Lasalle limestone (Pennsylvanian) of Illinois. The University Kansas Paleontological Contributions.
Ulocrinus	convexus	Ulocrinus_convexus	Pentacrinoidea	Cyathoformes	Stalked crinoid	IGS42P91	Carboniferous	Pennsylvanian	311.05	Illinois	USA	Ref (see remarks)	3	1	1	1	1								STRIMPLE, H. L. & MOORE, R. C. 1971. Crinoids of the Lasalle limestone (Pennsylvanian) of Illinois. The University Kansas Paleontological Contributions.
Arroyocrinus	popenoei	Arroyocrinus_popenoei	Pentacrinoidea	Cyathoformes	Stalked crinoid	USNM 529109a	Permian	Permian	275.5	Nevada	USA	NMNH	4	1	1	1	1	1
Arroyocrinus	popenoei	Arroyocrinus_popenoei	Pentacrinoidea	Cyathoformes	Stalked crinoid	USNM 529109b	Permian	Permian	275.5	Nevada	USA	NMNH	1	1	1
Arroyocrinus	popenoei	Arroyocrinus_popenoei	Pentacrinoidea	Cyathoformes	Stalked crinoid	USNM 529109c	Permian	Permian	275.5	Nevada	USA	NMNH	1	1	1
Arroyocrinus	popenoei	Arroyocrinus_popenoei	Pentacrinoidea	Cyathoformes	Stalked crinoid	USNM 529109d	Permian	Permian	275.5	Nevada	USA	NMNH	2	1	1	1
Arroyocrinus	popenoei	Arroyocrinus_popenoei	Pentacrinoidea	Cyathoformes	Stalked crinoid	USNM 529109e	Permian	Permian	275.5	Nevada	USA	NMNH	4	1	1	1	1	1
Erisocrinus	longwelli	Erisocrinus_longwelli	Pentacrinoidea	Cyathoformes	Stalked crinoid	USNM 529117a	Permian	Permian	275.5	Nevada	USA	NMNH	5	2	1	1	1	1	1	1	1	1	1	1
Erisocrinus	longwelli	Erisocrinus_longwelli	Pentacrinoidea	Cyathoformes	Stalked crinoid	USNM 529117b	Permian	Permian	275.5	Nevada	USA	NMNH	4	2	1	1	1	1		1	1			1
Erisocrinus	longwelli	Erisocrinus_longwelli	Pentacrinoidea	Cyathoformes	Stalked crinoid	USNM 529117c	Permian	Permian	275.5	Nevada	USA	NMNH	4	2	1	1	1	1			1	1	1
Erisocrinus	longwelli	Erisocrinus_longwelli	Pentacrinoidea	Cyathoformes	Stalked crinoid	USNM 529117d	Permian	Permian	275.5	Nevada	USA	NMNH	5	1	1	1	1	1	1
Erisocrinus	longwelli	Erisocrinus_longwelli	Pentacrinoidea	Cyathoformes	Stalked crinoid	USNM 529117e	Permian	Permian	275.5	Nevada	USA	NMNH	3	2	1	1	1			1	1
Camarocrinus	Camarocrinus_sp	Camarocrinus_sp	Camerata	Monobathrida	Planktonic	PIMUZ 16877	Silurian	Pridoli	421	Erfoud	Morocco	PIMUZ	1	2	2					12	12	11	11
Nexocrinus	wallanensis	Nexocrinus_wallanensis	Camerata	Diplobathrida	Stalked crinoid	NMVP100116	Silurian	Pridoli	421	Victoria	Australia	Ref (see remarks)	1	1	2										JELL, P. A. 1999. Silurian and Devonian crinoids from central Victoria. Memoirs of the Queensland Museum, 43(1):1-114.
Scyphocrinites	Scyphocrinites_sp	Scyphocrinites_sp	Camerata	Monobathrida	Planktonic	R77298	Silurian	Pridoli	421	Erfoud	Morocco	MNHN	1	2	2					14
Scyphocrinites	Scyphocrinites_sp	Scyphocrinites_sp	Camerata	Monobathrida	Planktonic	XXIII279	Silurian	Pridoli	421	Erfoud	Morocco	SMF	2	2	2	2				13	13
Scyphocrinites	Scyphocrinites_sp	Scyphocrinites_sp	Camerata	Monobathrida	Planktonic	XXIII240	Silurian	Pridoli	421	Erfoud	Morocco	SMF	1	2	2					12
Scyphocrinites	Scyphocrinites_sp	Scyphocrinites_sp	Camerata	Monobathrida	Planktonic	SMF68430.1	Silurian	Pridoli	421	Erfoud	Morocco	SMF	1	2	2					12	12					Erfoud_1
Scyphocrinites	Scyphocrinites_sp	Scyphocrinites_sp	Camerata	Monobathrida	Planktonic	SMF68430.2	Silurian	Pridoli	421	Erfoud	Morocco	SMF	2	2	2	2				11						Erfoud_1
Scyphocrinites	Scyphocrinites_sp	Scyphocrinites_sp	Camerata	Monobathrida	Planktonic	SMF68430.3	Silurian	Pridoli	421	Erfoud	Morocco	SMF	1	2	2					11						Erfoud_1
Scyphocrinites	Scyphocrinites_sp	Scyphocrinites_sp	Camerata	Monobathrida	Planktonic	SMF68430.4	Silurian	Pridoli	421	Erfoud	Morocco	SMF	1	2	2					11	12	12				Erfoud_1
Scyphocrinites	Scyphocrinites_sp	Scyphocrinites_sp	Camerata	Monobathrida	Planktonic	SMF68430.5	Silurian	Pridoli	421	Erfoud	Morocco	SMF	2	2	2	2				11	11	11				Erfoud_1
Scyphocrinites	Scyphocrinites_sp	Scyphocrinites_sp	Camerata	Monobathrida	Planktonic	SMF68430.6	Silurian	Pridoli	421	Erfoud	Morocco	SMF	2	2	2	2				11	11					Erfoud_1
Scyphocrinites	Scyphocrinites_sp	Scyphocrinites_sp	Camerata	Monobathrida	Planktonic	SMF68430.7	Silurian	Pridoli	421	Erfoud	Morocco	SMF	2	2	2	2				1						Erfoud_1
Scyphocrinites	Scyphocrinites_sp	Scyphocrinites_sp	Camerata	Monobathrida	Planktonic	SMF68430.9	Silurian	Pridoli	421	Erfoud	Morocco	SMF	2	2	2	2				13						Erfoud_1
Scyphocrinites	Scyphocrinites_sp	Scyphocrinites_sp	Camerata	Monobathrida	Planktonic	E68533	Silurian	Pridoli	421	Erfoud	Morocco	NHM	2	2	2	2				13	12
Scyphocrinites	Scyphocrinites_sp	Scyphocrinites_sp	Camerata	Monobathrida	Planktonic	NMB063	Silurian	Pridoli	421	Erfoud	Morocco	NMB	1	2	2					11	11				161
Annacrinus	wyvillethomsoni	Annacrinus_ wyvillethomsoni	Pentacrinoidea	Articulata	Stalked crinoid	EC Ps 223.1	Recent	Recent	0		France	MNHN	5	2	2	2					2	2	2
Annacrinus	wyvillethomsoni	Annacrinus_ wyvillethomsoni	Pentacrinoidea	Articulata	Stalked crinoid	EC Ps 223.2	Recent	Recent	0		France	MNHN	5	2	2	2	2			2	2	2
Annacrinus	wyvillethomsoni	Annacrinus_ wyvillethomsoni	Pentacrinoidea	Articulata	Stalked crinoid	EC Ps 223.3	Recent	Recent	0		France	MNHN	5	2	2	2	2	2	2	2	2	2	2	2
Annacrinus	wyvillethomsoni	Annacrinus_ wyvillethomsoni	Pentacrinoidea	Articulata	Stalked crinoid	EC Ps 223.4	Recent	Recent	0		France	MNHN	5	2	2	2	2	2		2	2
Annacrinus	wyvillethomsoni	Annacrinus_ wyvillethomsoni	Pentacrinoidea	Articulata	Stalked crinoid	EC Ps 223.5	Recent	Recent	0		France	MNHN	5	2	2	2	2			2
Annacrinus	wyvillethomsoni	Annacrinus_ wyvillethomsoni	Pentacrinoidea	Articulata	Stalked crinoid	EC Ps 223.6	Recent	Recent	0		France	MNHN	5	2	2	2	2	2	2	2	2	2	2	2
Gymnocrinus	richeri	Gymnocrinus_richeri	Pentacrinoidea	Articulata	Stalked crinoid	Sp1	Recent	Recent	0		France	MNHN	5	2	1	1	1			1	1	1	1	1
Gymnocrinus	richeri	Gymnocrinus_richeri	Pentacrinoidea	Articulata	Stalked crinoid	Sp2	Recent	Recent	0		France	MNHN	5	2	1	1	1	1	1	1	1	1	1	1
Gymnocrinus	richeri	Gymnocrinus_richeri	Pentacrinoidea	Articulata	Stalked crinoid	Sp3	Recent	Recent	0		France	MNHN	5	2	1	1	1	1	1	1	1	1	1	1
Gymnocrinus	richeri	Gymnocrinus_richeri	Pentacrinoidea	Articulata	Stalked crinoid	Sp4	Recent	Recent	0		France	MNHN	5	2	1					1
Gymnocrinus	richeri	Gymnocrinus_richeri	Pentacrinoidea	Articulata	Stalked crinoid	Sp5	Recent	Recent	0		France	MNHN	5	2	1	1		1
Gymnocrinus	richeri	Gymnocrinus_richeri	Pentacrinoidea	Articulata	Stalked crinoid	Sp6	Recent	Recent	0		France	MNHN	5	2	1	1	1	1		1
Gymnocrinus	richeri	Gymnocrinus_richeri	Pentacrinoidea	Articulata	Stalked crinoid	Sp7	Recent	Recent	0		France	MNHN	5	2	1	1				1	1	1
Gymnocrinus	richeri	Gymnocrinus_richeri	Pentacrinoidea	Articulata	Stalked crinoid	Sp8	Recent	Recent	0		France	MNHN	5	2	1	1	1	1		2	2	1	1
Gymnocrinus	richeri	Gymnocrinus_richeri	Pentacrinoidea	Articulata	Stalked crinoid	Sp9	Recent	Recent	0		France	MNHN	5	2	1		1			1	1	1
Metacrinus	musortomae	Metacrinu_musortomae	Pentacrinoidea	Articulata	Stalked crinoid	EC Ps 109.1	Recent	Recent	0		New Caledonia	MNHN	5	2	4	5	4				6	6
Metacrinus	musortomae	Metacrinu_musortomae	Pentacrinoidea	Articulata	Stalked crinoid	EC Ps 109.2	Recent	Recent	0		New Caledonia	MNHN	5	2	6	6	5	4	7	7	7	6	6	6
Metacrinus	musortomae	Metacrinu_musortomae	Pentacrinoidea	Articulata	Stalked crinoid	EC Ps 109.3	Recent	Recent	0		New Caledonia	MNHN	5	2	6	5	6
Metacrinus	interruptus	Metacrinus_interruptus	Pentacrinoidea	Articulata	Stalked crinoid	EC Ps 118.1	Recent	Recent	0		Philipines	MNHN	5	2	7	7	6	6		11	7	8	9
Metacrinus	interruptus	Metacrinus_interruptus	Pentacrinoidea	Articulata	Stalked crinoid	EC Ps 118.2	Recent	Recent	0		Philipines	MNHN	5	2	8		7	6		9	7
Metacrinus	interruptus	Metacrinus_interruptus	Pentacrinoidea	Articulata	Stalked crinoid	EC Ps 118.3	Recent	Recent	0		Philipines	MNHN	5	2	7	5	8			9	9	7
Metacrinus	interruptus	Metacrinus_interruptus	Pentacrinoidea	Articulata	Stalked crinoid	EC Ps 118.4	Recent	Recent	0		Philipines	MNHN	5	2	6					7
Metacrinus	levii	Metacrinus_levii	Pentacrinoidea	Articulata	Stalked crinoid	EC Ps 63.1	Recent	Recent	0		New Caledonia	MNHN	5	2	6	7	7			9	8	8
Metacrinus	levii	Metacrinus_levii	Pentacrinoidea	Articulata	Stalked crinoid	EC Ps 63.2	Recent	Recent	0		New Caledonia	MNHN	5	2	6	6	6	6	6	8	6		7	7
Metacrinus	levii	Metacrinus_levii	Pentacrinoidea	Articulata	Stalked crinoid	EC Ps 63.3	Recent	Recent	0		New Caledonia	MNHN	5	2	7	7	7	7	7	10	10	11	7
Metacrinus	levii	Metacrinus_levii	Pentacrinoidea	Articulata	Stalked crinoid	EC Ps 63.4	Recent	Recent	0		New Caledonia	MNHN	5	2	8	8	7	7	7	9	9	9	10	10
Metacrinus	levii	Metacrinus_levii	Pentacrinoidea	Articulata	Stalked crinoid	EC Ps 63.5	Recent	Recent	0		New Caledonia	MNHN	5	2	6	7	7	7	6	6	5	6	6	7
Metacrinus	levii	Metacrinus_levii	Pentacrinoidea	Articulata	Stalked crinoid	EC Ps 63.6	Recent	Recent	0		New Caledonia	MNHN	5	2	6	7	7	7		9	9	8	6
Metacrinus	serratus	Metacrinus_serratus	Pentacrinoidea	Articulata	Stalked crinoid	EC Ps 99.1	Recent	Recent	0		Philipines	MNHN	5	2	7	7	7			6	7	6
Metacrinus	serratus	Metacrinus_serratus	Pentacrinoidea	Articulata	Stalked crinoid	EC Ps 99.2	Recent	Recent	0		Philipines	MNHN	5	2	7	7	6			6	5	8
Metacrinus	serratus	Metacrinus_serratus	Pentacrinoidea	Articulata	Stalked crinoid	EC Ps 99.3	Recent	Recent	0		Philipines	MNHN	5	2	7	7	6	7		7	4	4	6
Metacrinus	serratus	Metacrinus_serratus	Pentacrinoidea	Articulata	Stalked crinoid	EC Ps 99.4	Recent	Recent	0		Philipines	MNHN	5	2	6	9	6			7	7	6	7	7
Metacrinus	serratus	Metacrinus_serratus	Pentacrinoidea	Articulata	Stalked crinoid	EC Ps 99.5	Recent	Recent	0		Philipines	MNHN	5	2	6	7	7	6		5	5	6	5	6
Saracrinus	angulatus	Saracrinus_angulatus	Pentacrinoidea	Articulata	Stalked crinoid	EC Ps 185.1	Recent	Recent	0		Indonesia	MNHN	5	2	4	4	4	4	4	8	9	10	9	9
Saracrinus	angulatus	Saracrinus_angulatus	Pentacrinoidea	Articulata	Stalked crinoid	EC Ps 185.2	Recent	Recent	0		Indonesia	MNHN	5	2	4	4	4	4	4	6	5	6	6	6
Saracrinus	angulatus	Saracrinus_angulatus	Pentacrinoidea	Articulata	Stalked crinoid	EC Ps 171	Recent	Recent	0		Indonesia	MNHN	5	2	4	4	4	4	4	5	6	4	6	8
Saracrinus	angulatus	Saracrinus_angulatus	Pentacrinoidea	Articulata	Stalked crinoid	EC Ps 170	Recent	Recent	0		Philipines	MNHN	5	2	4	4	4	4				6	7	7
Saracrinus	angulatus	Saracrinus_angulatus	Pentacrinoidea	Articulata	Stalked crinoid	EC Ps 182.1	Recent	Recent	0		Indonesia	MNHN	5	2	4	6	4	4	5		5	10	10	8
Saracrinus	angulatus	Saracrinus_angulatus	Pentacrinoidea	Articulata	Stalked crinoid	EC Ps 182.2	Recent	Recent	0		Indonesia	MNHN	5	2	4	4	4	4	4	7	8	6	9	7
Saracrinus	angulatus	Saracrinus_angulatus	Pentacrinoidea	Articulata	Stalked crinoid	EC Ps 188	Recent	Recent	0		Indonesia	MNHN	5	2	4	4	4	4			6	8	7	8
Saracrinus	angulatus	Saracrinus_angulatus	Pentacrinoidea	Articulata	Stalked crinoid	EC Ps 173	Recent	Recent	0		Indonesia	MNHN	5	2	4	4	4	4	4	8	8	6	6	7
Saracrinus	nobilis	Saracrinus_nobilis	Pentacrinoidea	Articulata	Stalked crinoid	G-09	Recent	Recent	0	Goto Islands	Japan	Ref (see remarks)	5	1	4	4	4	4	5						OJI, TATSUO. 1986. Skeletal variation related to arm regeneration in Metacrinus and Saracrinus, recent skalked crinoids. Lethaia, 19:355-421.
Saracrinus	nobilis	Saracrinus_nobilis	Pentacrinoidea	Articulata	Stalked crinoid	G-08	Recent	Recent	0	Goto Islands	Japan	Ref (see remarks)	4	1	4	4	4	4							OJI, TATSUO. 1986. Skeletal variation related to arm regeneration in Metacrinus and Saracrinus, recent skalked crinoids. Lethaia, 19:355-422.
Saracrinus	nobilis	Saracrinus_nobilis	Pentacrinoidea	Articulata	Stalked crinoid	G-01	Recent	Recent	0	Goto Islands	Japan	Ref (see remarks)	5	1	4	4	4	4	4						OJI, TATSUO. 1986. Skeletal variation related to arm regeneration in Metacrinus and Saracrinus, recent skalked crinoids. Lethaia, 19:355-423.
Saracrinus	nobilis	Saracrinus_nobilis	Pentacrinoidea	Articulata	Stalked crinoid	G-07	Recent	Recent	0	Goto Islands	Japan	Ref (see remarks)	5	1	4	4	4	4	4						OJI, TATSUO. 1986. Skeletal variation related to arm regeneration in Metacrinus and Saracrinus, recent skalked crinoids. Lethaia, 19:355-424.
Saracrinus	nobilis	Saracrinus_nobilis	Pentacrinoidea	Articulata	Stalked crinoid	G-06	Recent	Recent	0	Goto Islands	Japan	Ref (see remarks)	4	1	4	4	4	4							OJI, TATSUO. 1986. Skeletal variation related to arm regeneration in Metacrinus and Saracrinus, recent skalked crinoids. Lethaia, 19:355-425.
Saracrinus	nobilis	Saracrinus_nobilis	Pentacrinoidea	Articulata	Stalked crinoid	G-A	Recent	Recent	0	Ogasawara Islands	Japan	Ref (see remarks)	5	1	4	4	4	4	4						OJI, TATSUO. 1986. Skeletal variation related to arm regeneration in Metacrinus and Saracrinus, recent skalked crinoids. Lethaia, 19:355-426.
Saracrinus	nobilis	Saracrinus_nobilis	Pentacrinoidea	Articulata	Stalked crinoid	G-B	Recent	Recent	0	Ogasawara Islands	Japan	Ref (see remarks)	1	1	4										OJI, TATSUO. 1986. Skeletal variation related to arm regeneration in Metacrinus and Saracrinus, recent skalked crinoids. Lethaia, 19:355-427.
Saracrinus	nobilis	Saracrinus_nobilis	Pentacrinoidea	Articulata	Stalked crinoid	OK 01	Recent	Recent	0	Nago Bay	Japan	Ref (see remarks)	5	1	4	4	4	4	4						OJI, TATSUO. 1986. Skeletal variation related to arm regeneration in Metacrinus and Saracrinus, recent skalked crinoids. Lethaia, 19:355-428.
Saracrinus	nobilis	Saracrinus_nobilis	Pentacrinoidea	Articulata	Stalked crinoid	G-02	Recent	Recent	0	Goto Islands	Japan	Ref (see remarks)	1	1	4										OJI, TATSUO. 1986. Skeletal variation related to arm regeneration in Metacrinus and Saracrinus, recent skalked crinoids. Lethaia, 19:355-429.
Saracrinus	nobilis	Saracrinus_nobilis	Pentacrinoidea	Articulata	Stalked crinoid	OMNH 05	Recent	Recent	0	Koshikijima	Japan	Ref (see remarks)	5	1	4	4	4	4	2						OJI, TATSUO. 1986. Skeletal variation related to arm regeneration in Metacrinus and Saracrinus, recent skalked crinoids. Lethaia, 19:355-430.
Saracrinus	nobilis	Saracrinus_nobilis	Pentacrinoidea	Articulata	Stalked crinoid	SMBL 02	Recent	Recent	0	Koshikijima	Japan	Ref (see remarks)	5	1	4	4	4	4	5						OJI, TATSUO. 1986. Skeletal variation related to arm regeneration in Metacrinus and Saracrinus, recent skalked crinoids. Lethaia, 19:355-431.
Saracrinus	nobilis	Saracrinus_nobilis	Pentacrinoidea	Articulata	Stalked crinoid	OMNH 06	Recent	Recent	0	Koshikijima	Japan	Ref (see remarks)	4	1	4	4	4	4							OJI, TATSUO. 1986. Skeletal variation related to arm regeneration in Metacrinus and Saracrinus, recent skalked crinoids. Lethaia, 19:355-432.
Saracrinus	nobilis	Saracrinus_nobilis	Pentacrinoidea	Articulata	Stalked crinoid	OMNH 08	Recent	Recent	0	Koshikijima	Japan	Ref (see remarks)	2	1	4	4									OJI, TATSUO. 1986. Skeletal variation related to arm regeneration in Metacrinus and Saracrinus, recent skalked crinoids. Lethaia, 19:355-433.
Saracrinus	nobilis	Saracrinus_nobilis	Pentacrinoidea	Articulata	Stalked crinoid	SMBL 04	Recent	Recent	0	Koshikijima	Japan	Ref (see remarks)	5	1	4	4	4	4	4						OJI, TATSUO. 1986. Skeletal variation related to arm regeneration in Metacrinus and Saracrinus, recent skalked crinoids. Lethaia, 19:355-434.
Saracrinus	nobilis	Saracrinus_nobilis	Pentacrinoidea	Articulata	Stalked crinoid	OMNH 04	Recent	Recent	0	Koshikijima	Japan	Ref (see remarks)	5	1	4	4	4	4	5						OJI, TATSUO. 1986. Skeletal variation related to arm regeneration in Metacrinus and Saracrinus, recent skalked crinoids. Lethaia, 19:355-435.
Saracrinus	nobilis	Saracrinus_nobilis	Pentacrinoidea	Articulata	Stalked crinoid	OMNH 03	Recent	Recent	0	Koshikijima	Japan	Ref (see remarks)	5	1	4	4	4	5	5						OJI, TATSUO. 1986. Skeletal variation related to arm regeneration in Metacrinus and Saracrinus, recent skalked crinoids. Lethaia, 19:355-436.
Saracrinus	nobilis	Saracrinus_nobilis	Pentacrinoidea	Articulata	Stalked crinoid	SMBL 03	Recent	Recent	0	Koshikijima	Japan	Ref (see remarks)	5	1	4	4	4	4	4						OJI, TATSUO. 1986. Skeletal variation related to arm regeneration in Metacrinus and Saracrinus, recent skalked crinoids. Lethaia, 19:355-437.
Saracrinus	nobilis	Saracrinus_nobilis	Pentacrinoidea	Articulata	Stalked crinoid	OK 02	Recent	Recent	0	Nago Bay	Japan	Ref (see remarks)	3	1	4	4	5								OJI, TATSUO. 1986. Skeletal variation related to arm regeneration in Metacrinus and Saracrinus, recent skalked crinoids. Lethaia, 19:355-438.
Saracrinus	nobilis	Saracrinus_nobilis	Pentacrinoidea	Articulata	Stalked crinoid	OK 04	Recent	Recent	0	Nago Bay	Japan	Ref (see remarks)	5	1	4	4	4	4	4						OJI, TATSUO. 1986. Skeletal variation related to arm regeneration in Metacrinus and Saracrinus, recent skalked crinoids. Lethaia, 19:355-439.
Saracrinus	nobilis	Saracrinus_nobilis	Pentacrinoidea	Articulata	Stalked crinoid	OK 03	Recent	Recent	0	Nago Bay	Japan	Ref (see remarks)	2	1	4	4									OJI, TATSUO. 1986. Skeletal variation related to arm regeneration in Metacrinus and Saracrinus, recent skalked crinoids. Lethaia, 19:355-440.
Saracrinus	nobilis	Saracrinus_nobilis	Pentacrinoidea	Articulata	Stalked crinoid	G-C	Recent	Recent	0	Ogasawara Islands	Japan	Ref (see remarks)	5	1	4	4	4	4	4						OJI, TATSUO. 1986. Skeletal variation related to arm regeneration in Metacrinus and Saracrinus, recent skalked crinoids. Lethaia, 19:355-441.
Saracrinus	nobilis	Saracrinus_nobilis	Pentacrinoidea	Articulata	Stalked crinoid	EC Ps 181	Recent	Recent	0		Indonesia	MNHN	5	2	4	4	4	4	4	8	9	9	9	7
Saracrinus	nobilis	Saracrinus_nobilis	Pentacrinoidea	Articulata	Stalked crinoid	EC Ps 179.1	Recent	Recent	0		Indonesia	MNHN	5	2	4	4	4	4	4	6	7	7	6	6
Saracrinus	nobilis	Saracrinus_nobilis	Pentacrinoidea	Articulata	Stalked crinoid	EC Ps 179.2	Recent	Recent	0		Indonesia	MNHN	5	2	4	4	4	4	4	5	5	9	10	7
Saracrinus	nobilis	Saracrinus_nobilis	Pentacrinoidea	Articulata	Stalked crinoid	EC Ps 176	Recent	Recent	0		Indonesia	MNHN	5	2	4	4	4	4	4	7	7	6	6	5
Saracrinus	nobilis	Saracrinus_nobilis	Pentacrinoidea	Articulata	Stalked crinoid	EC Ps 175	Recent	Recent	0		Indonesia	MNHN	5	2	4	4	4	4	4	5	6	5	6	5
Saracrinus	nobilis	Saracrinus_nobilis	Pentacrinoidea	Articulata	Stalked crinoid	EC Ps 156	Recent	Recent	0		New Caledonia	MNHN	5	2	4	3	3	4	4	5	6	6	5	6
Amphimetra	ensifer	Amphimetra_ensifer	Pentacrinoidea	Articulata	Free living	USNM E34535	Recent	Recent	0			NMNH	5	1	2	2	2	2	2
Amphimetra	ensifer	Amphimetra_ensifer	Pentacrinoidea	Articulata	Free living	USNM E34535	Recent	Recent	0			NMNH	5	1	2	2	2	2	2
Amphimetra	ensifer	Amphimetra_ensifer	Pentacrinoidea	Articulata	Free living	USNM E34535	Recent	Recent	0			NMNH	5	1	2	2	2	2	2
Amphimetra	ensifer	Amphimetra_ensifer	Pentacrinoidea	Articulata	Free living	USNM E34535	Recent	Recent	0			NMNH	5	1	2	2	2	2	2
Amphimetra	ensifer	Amphimetra_ensifer	Pentacrinoidea	Articulata	Free living	USNM E34535	Recent	Recent	0			NMNH	5	1	2	2	2	2	2
Amphimetra	ensifer	Amphimetra_ensifer	Pentacrinoidea	Articulata	Free living	USNM E34535	Recent	Recent	0			NMNH	5	1	2	2	2	2	2
Analcidometra	armatra	Analcidometra_armatra	Pentacrinoidea	Articulata	Free living	USNM E17951	Recent	Recent	0			NMNH	5	1	2	2	2	2	2
Analcidometra	armatra	Analcidometra_armatra	Pentacrinoidea	Articulata	Free living	USNM E17951	Recent	Recent	0			NMNH	5	1	2	2	2	2	2
Analcidometra	armatra	Analcidometra_armatra	Pentacrinoidea	Articulata	Free living	USNM E17951	Recent	Recent	0			NMNH	5	1	2	2	2	2	2
Analcidometra	armatra	Analcidometra_armatra	Pentacrinoidea	Articulata	Free living	USNM E17951	Recent	Recent	0			NMNH	5	1	2	2	2	2	2
Analcidometra	armatra	Analcidometra_armatra	Pentacrinoidea	Articulata	Free living	USNM E17951	Recent	Recent	0			NMNH	5	1	2	2	2	2	2
Analcidometra	armatra	Analcidometra_armatra	Pentacrinoidea	Articulata	Free living	USNM E17951	Recent	Recent	0			NMNH	5	1	2	2	2	2	2
Antedon	mediterraneous	Antedon_mediterraneous	Pentacrinoidea	Articulata	Free living	USNM E27446	Recent	Recent	0			NMNH	5	1	2	2	2	2	2
Antedon	mediterraneous	Antedon_mediterraneous	Pentacrinoidea	Articulata	Free living	USNM E27446	Recent	Recent	0			NMNH	5	1	2	2	2	2	2
Antedon	mediterraneous	Antedon_mediterraneous	Pentacrinoidea	Articulata	Free living	USNM E27446	Recent	Recent	0			NMNH	5	1	2	2	2	2	2
Antedon	mediterraneous	Antedon_mediterraneous	Pentacrinoidea	Articulata	Free living	USNM E27446	Recent	Recent	0			NMNH	5	1	2	2	2	2	2
Antedon	mediterraneous	Antedon_mediterraneous	Pentacrinoidea	Articulata	Free living	USNM E27446	Recent	Recent	0			NMNH	5	1	2	2	2	2	2
Antedon	mediterraneous	Antedon_mediterraneous	Pentacrinoidea	Articulata	Free living	USNM E27446	Recent	Recent	0			NMNH	5	1	2	2	2	2	2
Antedon	mediterraneous	Antedon_mediterraneous	Pentacrinoidea	Articulata	Free living	USNM E27446	Recent	Recent	0			NMNH	5	1	2	2	2	2	2
Antedon	mediterraneous	Antedon_mediterraneous	Pentacrinoidea	Articulata	Free living	USNM E27446	Recent	Recent	0			NMNH	5	1	2	2	2	2	2
Bathycrinus	australis	Bathycrinus_australis	Pentacrinoidea	Articulata	Stalked crinoid	USNM E1005374	Recent	Recent	0			NMNH	5	1	2	2	2	2	2
Bathycrinus	australis	Bathycrinus_australis	Pentacrinoidea	Articulata	Stalked crinoid	USNM E1005374	Recent	Recent	0			NMNH	5	1	2	2	2	2	2
Bathycrinus	australis	Bathycrinus_australis	Pentacrinoidea	Articulata	Stalked crinoid	USNM E16292	Recent	Recent	0			NMNH	5	1	2	2	2	2	2
Bathycrinus	australis	Bathycrinus_australis	Pentacrinoidea	Articulata	Stalked crinoid	USNM E16292	Recent	Recent	0			NMNH	5	1	2	2	2	2	2
Bathycrinus	australis	Bathycrinus_australis	Pentacrinoidea	Articulata	Stalked crinoid	USNM E16292	Recent	Recent	0			NMNH	5	1	2	2	2	2	2
Bathycrinus	australis	Bathycrinus_australis	Pentacrinoidea	Articulata	Stalked crinoid	USNM E16292	Recent	Recent	0			NMNH	5	1	2	2	2	2	2
Comactina	echinoptera	Comactina_echinoptera	Pentacrinoidea	Articulata	Free living	USNM E25952	Recent	Recent	0			NMNH	5	1	2	2	2	2	2
Comactina	echinoptera	Comactina_echinoptera	Pentacrinoidea	Articulata	Free living	USNM E25952	Recent	Recent	0			NMNH	5	1	2	2	2	2	2
Comactina	echinoptera	Comactina_echinoptera	Pentacrinoidea	Articulata	Free living	USNM E25952	Recent	Recent	0			NMNH	5	1	2	2	2	2	2
Comactina	echinoptera	Comactina_echinoptera	Pentacrinoidea	Articulata	Free living	USNM E25952	Recent	Recent	0			NMNH	5	1	2	2	2	2	2
Comactina	echinoptera	Comactina_echinoptera	Pentacrinoidea	Articulata	Free living	USNM E25952	Recent	Recent	0			NMNH	5	1	2	2	2	2	2
Comactina	echinoptera	Comactina_echinoptera	Pentacrinoidea	Articulata	Free living	USNM E25952	Recent	Recent	0			NMNH	5	1	2	2	2	2	2
Comactina	echinoptera	Comactina_echinoptera	Pentacrinoidea	Articulata	Free living	USNM E25952	Recent	Recent	0			NMNH	5	1	2	2	2	2	2
Comactina	echinoptera	Comactina_echinoptera	Pentacrinoidea	Articulata	Free living	USNM E25952	Recent	Recent	0			NMNH	5	1	2	2	2	2	2
Comathus	whlbergi tenuibranchiu	Comathus_whlbergi_tenuibranchiu	Pentacrinoidea	Articulata	Free living	USNM E11626	Recent	Recent	0			NMNH	5	1	2	2	2	2	2
Comathus	whlbergi tenuibranchiu	Comathus_whlbergi_tenuibranchiu	Pentacrinoidea	Articulata	Free living	USNM E11626	Recent	Recent	0			NMNH	5	1	2	2	2	2	2
Comathus	whlbergi tenuibranchiu	Comathus_whlbergi_tenuibranchiu	Pentacrinoidea	Articulata	Free living	USNM E11626	Recent	Recent	0			NMNH	5	1	2	2	2	2	2
Comathus	whlbergi tenuibranchiu	Comathus_whlbergi_tenuibranchiu	Pentacrinoidea	Articulata	Free living	USNM E11626	Recent	Recent	0			NMNH	5	1	2	2	2	2	2
Comathus	whlbergi tenuibranchiu	Comathus_whlbergi_tenuibranchiu	Pentacrinoidea	Articulata	Free living	USNM E11626	Recent	Recent	0			NMNH	5	1	2	2	2	2	2
Comathus	whlbergi tenuibranchiu	Comathus_whlbergi_tenuibranchiu	Pentacrinoidea	Articulata	Free living	USNM E11626	Recent	Recent	0			NMNH	5	1	2	2	2	2	2
Comathus	whlbergi tenuibranchiu	Comathus_whlbergi_tenuibranchiu	Pentacrinoidea	Articulata	Free living	USNM E11626	Recent	Recent	0			NMNH	5	1	2	2	2	2	2
Diplocrinus	maclearanus	Diplocrinus_maclearanus	Pentacrinoidea	Articulata	Stalked crinoid	USNM E18051	Recent	Recent	0			NMNH	5	2	2	2	2	2	2	2	2	2	2	2
Diplocrinus	maclearanus	Diplocrinus_maclearanus	Pentacrinoidea	Articulata	Stalked crinoid	USNM E18051	Recent	Recent	0			NMNH	5	2	2	2	2	2	2	2	2	2	2	2
Diplocrinus	maclearanus	Diplocrinus_maclearanus	Pentacrinoidea	Articulata	Stalked crinoid	USNM E18051	Recent	Recent	0			NMNH	5	2	2	2	2	2	2	2	2	2	2	2
Diplocrinus	maclearanus	Diplocrinus_maclearanus	Pentacrinoidea	Articulata	Stalked crinoid	USNM E18051	Recent	Recent	0			NMNH	5	2	2	2	2	2	2	2	2	2	2	2
Diplocrinus	maclearanus	Diplocrinus_maclearanus	Pentacrinoidea	Articulata	Stalked crinoid	USNM E18051	Recent	Recent	0			NMNH	5	2	2	2	2	2	2	2		2	2	2
Diplocrinus	maclearanus	Diplocrinus_maclearanus	Pentacrinoidea	Articulata	Stalked crinoid	USNM E18051	Recent	Recent	0			NMNH	5	2	2	2	2	2	2	2	2	2	2	2
Diplocrinus	maclearanus	Diplocrinus_maclearanus	Pentacrinoidea	Articulata	Stalked crinoid	USNM E18051	Recent	Recent	0			NMNH	5	2	2	2	2	2	2	2	2	2	2	2
Endoxocrinus	parrae	Endoxocrinus_parrae	Pentacrinoidea	Articulata	Stalked crinoid	USNM E18035	Recent	Recent	0			NMNH	5	2	2	2	2	2	2	2	2	2	2	2
Endoxocrinus	parrae	Endoxocrinus_parrae	Pentacrinoidea	Articulata	Stalked crinoid	USNM E18035	Recent	Recent	0			NMNH	5	2	2	2	2	2	2	2	2	2	2	2
Endoxocrinus	parrae	Endoxocrinus_parrae	Pentacrinoidea	Articulata	Stalked crinoid	USNM E18035	Recent	Recent	0			NMNH	5	2	2	2	2	2	2	2	2	2	2	2
Endoxocrinus	parrae	Endoxocrinus_parrae	Pentacrinoidea	Articulata	Stalked crinoid	USNM E18035	Recent	Recent	0			NMNH	5	2	2	2	2	2	2	2	2	2	2	2
Endoxocrinus	parrae	Endoxocrinus_parrae	Pentacrinoidea	Articulata	Stalked crinoid	USNM E18035	Recent	Recent	0			NMNH	5	2	2	2	2	2	2	2	2	2	2	2
Endoxocrinus	parrae	Endoxocrinus_parrae	Pentacrinoidea	Articulata	Stalked crinoid	USNM E18035	Recent	Recent	0			NMNH	5	2	2	2	2	2	2	2	2	2	2	2
Florometra	serratissima	Florometra_serratissima	Pentacrinoidea	Articulata	Free living	USNM E35832	Recent	Recent	0			NMNH	5	1	2	2	2	2	2
Florometra	serratissima	Florometra_serratissima	Pentacrinoidea	Articulata	Free living	USNM E35832	Recent	Recent	0			NMNH	5	1	2	2	2	2	2
Florometra	serratissima	Florometra_serratissima	Pentacrinoidea	Articulata	Free living	USNM E35832	Recent	Recent	0			NMNH	5	1	2	2	2	2	2
Florometra	serratissima	Florometra_serratissima	Pentacrinoidea	Articulata	Free living	USNM E35832	Recent	Recent	0			NMNH	5	1	2	2	2	2	2
Florometra	serratissima	Florometra_serratissima	Pentacrinoidea	Articulata	Free living	USNM E35832	Recent	Recent	0			NMNH	5	1	2	2	2	2	2
Florometra	serratissima	Florometra_serratissima	Pentacrinoidea	Articulata	Free living	USNM E35832	Recent	Recent	0			NMNH	5	1	2	2	2	2	2
Florometra	serratissima	Florometra_serratissima	Pentacrinoidea	Articulata	Free living	USNM E35832	Recent	Recent	0			NMNH	5	1	2	2	2	2	2
Isometra	graminea	Isometra_graminea	Pentacrinoidea	Articulata	Free living	USNM E1126740	Recent	Recent	0			NMNH	5	1	2	2	2	2	2
Isometra	graminea	Isometra_graminea	Pentacrinoidea	Articulata	Free living	USNM E1126740	Recent	Recent	0			NMNH	5	1	2	2	2	2	2
Isometra	graminea	Isometra_graminea	Pentacrinoidea	Articulata	Free living	USNM E1126740	Recent	Recent	0			NMNH	5	1	2	2	2	2	2
Isometra	graminea	Isometra_graminea	Pentacrinoidea	Articulata	Free living	USNM E1126740	Recent	Recent	0			NMNH	5	1	2	2	2	2	2
Isometra	graminea	Isometra_graminea	Pentacrinoidea	Articulata	Free living	USNM E1126740	Recent	Recent	0			NMNH	5	1	2	2	2	2	2
Isometra	graminea	Isometra_graminea	Pentacrinoidea	Articulata	Free living	USNM E1126740	Recent	Recent	0			NMNH	5	1	2	2	2	2	2
Isometra	graminea	Isometra_graminea	Pentacrinoidea	Articulata	Free living	USNM E1126740	Recent	Recent	0			NMNH	5	1	2	2	2	2	2
Neocomatela	alata	Neocomatela_alata	Pentacrinoidea	Articulata	Free living	USNM E19212	Recent	Recent	0			NMNH	5	2	2	2	2	2	2	2	2	2	2	2
Neocomatela	alata	Neocomatela_alata	Pentacrinoidea	Articulata	Free living	USNM E19212	Recent	Recent	0			NMNH	5	2	2	2	2	2	2	2	2	2	2	2
Neocomatela	alata	Neocomatela_alata	Pentacrinoidea	Articulata	Free living	USNM E19212	Recent	Recent	0			NMNH	5	2	2	2	2	2	2	2	2	2	2	2
Neocomatela	alata	Neocomatela_alata	Pentacrinoidea	Articulata	Free living	USNM E19212	Recent	Recent	0			NMNH	5	2	2	2	2	2	2	2	2	2	2	2
Neocomatela	alata	Neocomatela_alata	Pentacrinoidea	Articulata	Free living	USNM E19212	Recent	Recent	0			NMNH	5	2	2	2	2	2	2	2	2	2	2	2
Neocomatela	alata	Neocomatela_alata	Pentacrinoidea	Articulata	Free living	USNM E19212	Recent	Recent	0			NMNH	5	2	2	2	2	2	2	2	2	2	2	2
Neocrinus	blakei	Neocrinus_blakei	Pentacrinoidea	Articulata	Stalked crinoid	USNM E18002	Recent	Recent	0			NMNH	5	2	2	2	2	2	2	4	4
Neocrinus	blakei	Neocrinus_blakei	Pentacrinoidea	Articulata	Stalked crinoid	USNM E18002	Recent	Recent	0			NMNH	5	2	2	2	2	2	2			4
Neocrinus	blakei	Neocrinus_blakei	Pentacrinoidea	Articulata	Stalked crinoid	USNM E18021	Recent	Recent	0			NMNH	5	2	2	2	2	2	2	4	4	4	4	4
Neocrinus	blakei	Neocrinus_blakei	Pentacrinoidea	Articulata	Stalked crinoid	USNM E18021	Recent	Recent	0			NMNH	5	2	2	2	2	2	2				4
Neocrinus	blakei	Neocrinus_blakei	Pentacrinoidea	Articulata	Stalked crinoid	USNM E18021	Recent	Recent	0			NMNH	5	2	2	2	2	2	2		2	4	4	4
Psathyometra	fragilis	Psathyometra_fragilis	Pentacrinoidea	Articulata	Free living	USNM E35784	Recent	Recent	0			NMNH	5	1	2	2	2	2	2
Psathyometra	fragilis	Psathyometra_fragilis	Pentacrinoidea	Articulata	Free living	USNM E35784	Recent	Recent	0			NMNH	5	1	2	2	2	2	2
Psathyometra	fragilis	Psathyometra_fragilis	Pentacrinoidea	Articulata	Free living	USNM E35784	Recent	Recent	0			NMNH	5	1	2	2	2	2	2
Psathyometra	fragilis	Psathyometra_fragilis	Pentacrinoidea	Articulata	Free living	USNM E35784	Recent	Recent	0			NMNH	5	1	2	2	2	2	2
Psathyometra	fragilis	Psathyometra_fragilis	Pentacrinoidea	Articulata	Free living	USNM E35784	Recent	Recent	0			NMNH	5	1	2	2	2	2	2
Psathyometra	fragilis	Psathyometra_fragilis	Pentacrinoidea	Articulata	Free living	USNM E35784	Recent	Recent	0			NMNH	5	1	2	2	2	2	2
Psathyometra	fragilis	Psathyometra_fragilis	Pentacrinoidea	Articulata	Free living	USNM E35784	Recent	Recent	0			NMNH	5	1	2	2	2	2	2
Tropometra	carinata carinata	Tropometra_carinata_carinata	Pentacrinoidea	Articulata	Free living	USNM E18041	Recent	Recent	0			NMNH	5	1	2	2	2	2	2
Tropometra	carinata carinata	Tropometra_carinata_carinata	Pentacrinoidea	Articulata	Free living	USNM E18041	Recent	Recent	0			NMNH	5	1	2	2	2	2	2
Tropometra	carinata carinata	Tropometra_carinata_carinata	Pentacrinoidea	Articulata	Free living	USNM E18041	Recent	Recent	0			NMNH	5	1	2	2	2	2	2
Tropometra	carinata carinata	Tropometra_carinata_carinata	Pentacrinoidea	Articulata	Free living	USNM E18041	Recent	Recent	0			NMNH	5	1	2	2	2	2	2
Tropometra	carinata carinata	Tropometra_carinata_carinata	Pentacrinoidea	Articulata	Free living	USNM E18041	Recent	Recent	0			NMNH	5	1	2	2	2	2	2
Tropometra	carinata carinata	Tropometra_carinata_carinata	Pentacrinoidea	Articulata	Free living	USNM E18041	Recent	Recent	0			NMNH	5	1	2	2	2	2	2
Metacrinus	japonicus	Metacrinus_japonicus	Pentacrinoidea	Articulata	Stalked crinoid	125694	Recent	Recent	0		Japan	ZMUZ	3	2	7	8	7			8	7	8	8	8
Metacrinus	rotundus	Metacrinus_rotundus	Pentacrinoidea	Articulata	Stalked crinoid	125693.I	Recent	Recent	0			ZMUZ	2	2	6	7				9	11	11	8	11
Metacrinus	rotundus	Metacrinus_rotundus	Pentacrinoidea	Articulata	Stalked crinoid	125693.II	Recent	Recent	0			ZMUZ	2	2	6	7				9	9	11
Metacrinus	rotundus	Metacrinus_rotundus	Pentacrinoidea	Articulata	Stalked crinoid	124517	Recent	Recent	0	Sagami Bay	Japan	ZMUZ	3	2	7	6	5			5	9	8	9	8
Metacrinus	rotundus	Metacrinus_rotundus	Pentacrinoidea	Articulata	Stalked crinoid	140425	Recent	Recent	0	Sagami Bay	Japan	ZMUZ	3	2	7	7	4			7	8	7	8	8
Metacrinus	rotundus	Metacrinus_rotundus	Pentacrinoidea	Articulata	Stalked crinoid	SUR 43	Recent	Recent	0	Cape Osezaki	Japan	Ref (see remarks)	4	1	7	7	7	7							OJI, TATSUO. 1986. Skeletal variation related to arm regeneration in Metacrinus and Saracrinus, recent skalked crinoids. Lethaia, 19:355-360.
Metacrinus	rotundus	Metacrinus_rotundus	Pentacrinoidea	Articulata	Stalked crinoid	OZ 51	Recent	Recent	0	Cape Osezaki	Japan	Ref (see remarks)	3	1	7	8	8								OJI, TATSUO. 1986. Skeletal variation related to arm regeneration in Metacrinus and Saracrinus, recent skalked crinoids. Lethaia, 19:355-361.
Metacrinus	rotundus	Metacrinus_rotundus	Pentacrinoidea	Articulata	Stalked crinoid	SUR 13	Recent	Recent	0	Cape Osezaki	Japan	Ref (see remarks)	5	1	7	7	7	7	8						OJI, TATSUO. 1986. Skeletal variation related to arm regeneration in Metacrinus and Saracrinus, recent skalked crinoids. Lethaia, 19:355-362.
Metacrinus	rotundus	Metacrinus_rotundus	Pentacrinoidea	Articulata	Stalked crinoid	SUR 01	Recent	Recent	0	Cape Osezaki	Japan	Ref (see remarks)	5	1	7	7	7	7	8						OJI, TATSUO. 1986. Skeletal variation related to arm regeneration in Metacrinus and Saracrinus, recent skalked crinoids. Lethaia, 19:355-363.
Metacrinus	rotundus	Metacrinus_rotundus	Pentacrinoidea	Articulata	Stalked crinoid	SUR 02	Recent	Recent	0	Cape Osezaki	Japan	Ref (see remarks)	5	1	7	7	7	7	7						OJI, TATSUO. 1986. Skeletal variation related to arm regeneration in Metacrinus and Saracrinus, recent skalked crinoids. Lethaia, 19:355-364.
Metacrinus	rotundus	Metacrinus_rotundus	Pentacrinoidea	Articulata	Stalked crinoid	SUR 03	Recent	Recent	0	Cape Osezaki	Japan	Ref (see remarks)	5	1	7	7	7	7	8						OJI, TATSUO. 1986. Skeletal variation related to arm regeneration in Metacrinus and Saracrinus, recent skalked crinoids. Lethaia, 19:355-365.
Metacrinus	rotundus	Metacrinus_rotundus	Pentacrinoidea	Articulata	Stalked crinoid	SUR 09	Recent	Recent	0	Cape Osezaki	Japan	Ref (see remarks)	5	1	7	7	7	7	8						OJI, TATSUO. 1986. Skeletal variation related to arm regeneration in Metacrinus and Saracrinus, recent skalked crinoids. Lethaia, 19:355-366.
Metacrinus	rotundus	Metacrinus_rotundus	Pentacrinoidea	Articulata	Stalked crinoid	SUR 20	Recent	Recent	0	Cape Osezaki	Japan	Ref (see remarks)	5	1	7	7	7	7	8						OJI, TATSUO. 1986. Skeletal variation related to arm regeneration in Metacrinus and Saracrinus, recent skalked crinoids. Lethaia, 19:355-367.
Metacrinus	rotundus	Metacrinus_rotundus	Pentacrinoidea	Articulata	Stalked crinoid	ORI 02	Recent	Recent	0	Cape Osezaki	Japan	Ref (see remarks)	5	1	7	7	7	6	6						OJI, TATSUO. 1986. Skeletal variation related to arm regeneration in Metacrinus and Saracrinus, recent skalked crinoids. Lethaia, 19:355-368.
Metacrinus	rotundus	Metacrinus_rotundus	Pentacrinoidea	Articulata	Stalked crinoid	SUR 17	Recent	Recent	0	Cape Osezaki	Japan	Ref (see remarks)	5	1	7	7	7	7	7						OJI, TATSUO. 1986. Skeletal variation related to arm regeneration in Metacrinus and Saracrinus, recent skalked crinoids. Lethaia, 19:355-369.
Metacrinus	rotundus	Metacrinus_rotundus	Pentacrinoidea	Articulata	Stalked crinoid	SUR 07	Recent	Recent	0	Cape Osezaki	Japan	Ref (see remarks)	4	1	7	7	7	6							OJI, TATSUO. 1986. Skeletal variation related to arm regeneration in Metacrinus and Saracrinus, recent skalked crinoids. Lethaia, 19:355-370.
Metacrinus	rotundus	Metacrinus_rotundus	Pentacrinoidea	Articulata	Stalked crinoid	SUR 29	Recent	Recent	0	Cape Osezaki	Japan	Ref (see remarks)	5	1	7	7	7	7	7						OJI, TATSUO. 1986. Skeletal variation related to arm regeneration in Metacrinus and Saracrinus, recent skalked crinoids. Lethaia, 19:355-371.
Metacrinus	rotundus	Metacrinus_rotundus	Pentacrinoidea	Articulata	Stalked crinoid	SUR 31	Recent	Recent	0	Cape Osezaki	Japan	Ref (see remarks)	5	1	7	7	7	7	7						OJI, TATSUO. 1986. Skeletal variation related to arm regeneration in Metacrinus and Saracrinus, recent skalked crinoids. Lethaia, 19:355-372.
Metacrinus	rotundus	Metacrinus_rotundus	Pentacrinoidea	Articulata	Stalked crinoid	SUR 42	Recent	Recent	0	Cape Osezaki	Japan	Ref (see remarks)	5	1	7	7	7	7	7						OJI, TATSUO. 1986. Skeletal variation related to arm regeneration in Metacrinus and Saracrinus, recent skalked crinoids. Lethaia, 19:355-373.
Metacrinus	rotundus	Metacrinus_rotundus	Pentacrinoidea	Articulata	Stalked crinoid	SUR 10	Recent	Recent	0	Cape Osezaki	Japan	Ref (see remarks)	4	1	7	7	7	7							OJI, TATSUO. 1986. Skeletal variation related to arm regeneration in Metacrinus and Saracrinus, recent skalked crinoids. Lethaia, 19:355-374.
Metacrinus	rotundus	Metacrinus_rotundus	Pentacrinoidea	Articulata	Stalked crinoid	SUR 15	Recent	Recent	0	Cape Osezaki	Japan	Ref (see remarks)	5	1	7	7	7	7	8						OJI, TATSUO. 1986. Skeletal variation related to arm regeneration in Metacrinus and Saracrinus, recent skalked crinoids. Lethaia, 19:355-375.
Metacrinus	rotundus	Metacrinus_rotundus	Pentacrinoidea	Articulata	Stalked crinoid	SUR 18	Recent	Recent	0	Cape Osezaki	Japan	Ref (see remarks)	4	1	7	7	7	7							OJI, TATSUO. 1986. Skeletal variation related to arm regeneration in Metacrinus and Saracrinus, recent skalked crinoids. Lethaia, 19:355-376.
Metacrinus	rotundus	Metacrinus_rotundus	Pentacrinoidea	Articulata	Stalked crinoid	OZ 53	Recent	Recent	0	Cape Osezaki	Japan	Ref (see remarks)	5	1	7	7	7	7	7						OJI, TATSUO. 1986. Skeletal variation related to arm regeneration in Metacrinus and Saracrinus, recent skalked crinoids. Lethaia, 19:355-377.
Metacrinus	rotundus	Metacrinus_rotundus	Pentacrinoidea	Articulata	Stalked crinoid	SUR 35	Recent	Recent	0	Cape Osezaki	Japan	Ref (see remarks)	4	1	7	7	7	7							OJI, TATSUO. 1986. Skeletal variation related to arm regeneration in Metacrinus and Saracrinus, recent skalked crinoids. Lethaia, 19:355-378.
Metacrinus	rotundus	Metacrinus_rotundus	Pentacrinoidea	Articulata	Stalked crinoid	SUR 23	Recent	Recent	0	Cape Osezaki	Japan	Ref (see remarks)	5	1	7	7	7	7	7						OJI, TATSUO. 1986. Skeletal variation related to arm regeneration in Metacrinus and Saracrinus, recent skalked crinoids. Lethaia, 19:355-379.
Metacrinus	rotundus	Metacrinus_rotundus	Pentacrinoidea	Articulata	Stalked crinoid	SUR 16	Recent	Recent	0	Cape Osezaki	Japan	Ref (see remarks)	4	1	7	7	7	7							OJI, TATSUO. 1986. Skeletal variation related to arm regeneration in Metacrinus and Saracrinus, recent skalked crinoids. Lethaia, 19:355-380.
Metacrinus	rotundus	Metacrinus_rotundus	Pentacrinoidea	Articulata	Stalked crinoid	SUR 27	Recent	Recent	0	Cape Osezaki	Japan	Ref (see remarks)	5	1	7	7	7	6	6						OJI, TATSUO. 1986. Skeletal variation related to arm regeneration in Metacrinus and Saracrinus, recent skalked crinoids. Lethaia, 19:355-381.
Metacrinus	rotundus	Metacrinus_rotundus	Pentacrinoidea	Articulata	Stalked crinoid	SUR 34	Recent	Recent	0	Cape Osezaki	Japan	Ref (see remarks)	4	1	7	7	8	8							OJI, TATSUO. 1986. Skeletal variation related to arm regeneration in Metacrinus and Saracrinus, recent skalked crinoids. Lethaia, 19:355-382.
Metacrinus	rotundus	Metacrinus_rotundus	Pentacrinoidea	Articulata	Stalked crinoid	SUR 06	Recent	Recent	0	Cape Osezaki	Japan	Ref (see remarks)	5	1	7	7	7	7	7						OJI, TATSUO. 1986. Skeletal variation related to arm regeneration in Metacrinus and Saracrinus, recent skalked crinoids. Lethaia, 19:355-383.
Metacrinus	rotundus	Metacrinus_rotundus	Pentacrinoidea	Articulata	Stalked crinoid	SUR 41	Recent	Recent	0	Cape Osezaki	Japan	Ref (see remarks)	5	1	7	7	7	8	8						OJI, TATSUO. 1986. Skeletal variation related to arm regeneration in Metacrinus and Saracrinus, recent skalked crinoids. Lethaia, 19:355-384.
Metacrinus	rotundus	Metacrinus_rotundus	Pentacrinoidea	Articulata	Stalked crinoid	SUR 40	Recent	Recent	0	Cape Osezaki	Japan	Ref (see remarks)	5	1	7	7	7	6	8						OJI, TATSUO. 1986. Skeletal variation related to arm regeneration in Metacrinus and Saracrinus, recent skalked crinoids. Lethaia, 19:355-385.
Metacrinus	rotundus	Metacrinus_rotundus	Pentacrinoidea	Articulata	Stalked crinoid	SUR 25	Recent	Recent	0	Cape Osezaki	Japan	Ref (see remarks)	5	1	7	7	7	6	6						OJI, TATSUO. 1986. Skeletal variation related to arm regeneration in Metacrinus and Saracrinus, recent skalked crinoids. Lethaia, 19:355-386.
Metacrinus	rotundus	Metacrinus_rotundus	Pentacrinoidea	Articulata	Stalked crinoid	SUR 39	Recent	Recent	0	Cape Osezaki	Japan	Ref (see remarks)	4	1	5	5	6	6							OJI, TATSUO. 1986. Skeletal variation related to arm regeneration in Metacrinus and Saracrinus, recent skalked crinoids. Lethaia, 19:355-387.
Metacrinus	rotundus	Metacrinus_rotundus	Pentacrinoidea	Articulata	Stalked crinoid	ORI 08	Recent	Recent	0	Cape Osezaki	Japan	Ref (see remarks)	5	1	7	7	7	7	5						OJI, TATSUO. 1986. Skeletal variation related to arm regeneration in Metacrinus and Saracrinus, recent skalked crinoids. Lethaia, 19:355-388.
Metacrinus	rotundus	Metacrinus_rotundus	Pentacrinoidea	Articulata	Stalked crinoid	ORI 12	Recent	Recent	0	Cape Osezaki	Japan	Ref (see remarks)	5	1	7	7	7	7	6						OJI, TATSUO. 1986. Skeletal variation related to arm regeneration in Metacrinus and Saracrinus, recent skalked crinoids. Lethaia, 19:355-389.
Metacrinus	rotundus	Metacrinus_rotundus	Pentacrinoidea	Articulata	Stalked crinoid	SUR 28	Recent	Recent	0	Cape Osezaki	Japan	Ref (see remarks)	5	1	7	7	7	7	9						OJI, TATSUO. 1986. Skeletal variation related to arm regeneration in Metacrinus and Saracrinus, recent skalked crinoids. Lethaia, 19:355-390.
Metacrinus	rotundus	Metacrinus_rotundus	Pentacrinoidea	Articulata	Stalked crinoid	SUR 44	Recent	Recent	0	Cape Osezaki	Japan	Ref (see remarks)	5	1	7	7	5	6	6						OJI, TATSUO. 1986. Skeletal variation related to arm regeneration in Metacrinus and Saracrinus, recent skalked crinoids. Lethaia, 19:355-391.
Metacrinus	rotundus	Metacrinus_rotundus	Pentacrinoidea	Articulata	Stalked crinoid	OZ 54	Recent	Recent	0	Cape Osezaki	Japan	Ref (see remarks)	4	1	7	7	7	7							OJI, TATSUO. 1986. Skeletal variation related to arm regeneration in Metacrinus and Saracrinus, recent skalked crinoids. Lethaia, 19:355-392.
Metacrinus	rotundus	Metacrinus_rotundus	Pentacrinoidea	Articulata	Stalked crinoid	OZ 56	Recent	Recent	0	Cape Osezaki	Japan	Ref (see remarks)	3	1	7	7	7								OJI, TATSUO. 1986. Skeletal variation related to arm regeneration in Metacrinus and Saracrinus, recent skalked crinoids. Lethaia, 19:355-393.
Metacrinus	rotundus	Metacrinus_rotundus	Pentacrinoidea	Articulata	Stalked crinoid	SUR 14	Recent	Recent	0	Cape Osezaki	Japan	Ref (see remarks)	4	1	7	5	6	6							OJI, TATSUO. 1986. Skeletal variation related to arm regeneration in Metacrinus and Saracrinus, recent skalked crinoids. Lethaia, 19:355-394.
Metacrinus	rotundus	Metacrinus_rotundus	Pentacrinoidea	Articulata	Stalked crinoid	SUR 19	Recent	Recent	0	Cape Osezaki	Japan	Ref (see remarks)	4	1	7	6	6	8							OJI, TATSUO. 1986. Skeletal variation related to arm regeneration in Metacrinus and Saracrinus, recent skalked crinoids. Lethaia, 19:355-395.
Metacrinus	rotundus	Metacrinus_rotundus	Pentacrinoidea	Articulata	Stalked crinoid	SUR 36	Recent	Recent	0	Cape Osezaki	Japan	Ref (see remarks)	5	1	8	8	8	8	8						OJI, TATSUO. 1986. Skeletal variation related to arm regeneration in Metacrinus and Saracrinus, recent skalked crinoids. Lethaia, 19:355-396.
Metacrinus	rotundus	Metacrinus_rotundus	Pentacrinoidea	Articulata	Stalked crinoid	SUR 30	Recent	Recent	0	Cape Osezaki	Japan	Ref (see remarks)	5	1	7	7	5	5	6						OJI, TATSUO. 1986. Skeletal variation related to arm regeneration in Metacrinus and Saracrinus, recent skalked crinoids. Lethaia, 19:355-397.
Metacrinus	rotundus	Metacrinus_rotundus	Pentacrinoidea	Articulata	Stalked crinoid	ORI 05	Recent	Recent	0	Cape Osezaki	Japan	Ref (see remarks)	2	1	5	8									OJI, TATSUO. 1986. Skeletal variation related to arm regeneration in Metacrinus and Saracrinus, recent skalked crinoids. Lethaia, 19:355-398.
Metacrinus	rotundus	Metacrinus_rotundus	Pentacrinoidea	Articulata	Stalked crinoid	ORI 14	Recent	Recent	0	Cape Osezaki	Japan	Ref (see remarks)	5	1	7	7	6	6	6						OJI, TATSUO. 1986. Skeletal variation related to arm regeneration in Metacrinus and Saracrinus, recent skalked crinoids. Lethaia, 19:355-399.
Metacrinus	rotundus	Metacrinus_rotundus	Pentacrinoidea	Articulata	Stalked crinoid	ORI 15	Recent	Recent	0	Cape Osezaki	Japan	Ref (see remarks)	5	1	7	7	7	5	8						OJI, TATSUO. 1986. Skeletal variation related to arm regeneration in Metacrinus and Saracrinus, recent skalked crinoids. Lethaia, 19:355-400.
Metacrinus	rotundus	Metacrinus_rotundus	Pentacrinoidea	Articulata	Stalked crinoid	ORI 16	Recent	Recent	0	Cape Osezaki	Japan	Ref (see remarks)	5	1	7	7	7	5	8						OJI, TATSUO. 1986. Skeletal variation related to arm regeneration in Metacrinus and Saracrinus, recent skalked crinoids. Lethaia, 19:355-401.
Metacrinus	rotundus	Metacrinus_rotundus	Pentacrinoidea	Articulata	Stalked crinoid	OZ 55	Recent	Recent	0	Cape Osezaki	Japan	Ref (see remarks)	4	1	7	5	5	6							OJI, TATSUO. 1986. Skeletal variation related to arm regeneration in Metacrinus and Saracrinus, recent skalked crinoids. Lethaia, 19:355-402.
Metacrinus	rotundus	Metacrinus_rotundus	Pentacrinoidea	Articulata	Stalked crinoid	SUR 24	Recent	Recent	0	Cape Osezaki	Japan	Ref (see remarks)	5	1	7	7	5	5	6						OJI, TATSUO. 1986. Skeletal variation related to arm regeneration in Metacrinus and Saracrinus, recent skalked crinoids. Lethaia, 19:355-403.
Metacrinus	rotundus	Metacrinus_rotundus	Pentacrinoidea	Articulata	Stalked crinoid	SUR 32	Recent	Recent	0	Cape Osezaki	Japan	Ref (see remarks)	5	1	7	7	7	7	6						OJI, TATSUO. 1986. Skeletal variation related to arm regeneration in Metacrinus and Saracrinus, recent skalked crinoids. Lethaia, 19:355-404.
Metacrinus	rotundus	Metacrinus_rotundus	Pentacrinoidea	Articulata	Stalked crinoid	ORI 09	Recent	Recent	0	Cape Osezaki	Japan	Ref (see remarks)	5	1	7	7	7	7	7						OJI, TATSUO. 1986. Skeletal variation related to arm regeneration in Metacrinus and Saracrinus, recent skalked crinoids. Lethaia, 19:355-405.
Metacrinus	rotundus	Metacrinus_rotundus	Pentacrinoidea	Articulata	Stalked crinoid	SUR 05	Recent	Recent	0	Cape Osezaki	Japan	Ref (see remarks)	5	1	7	7	7	7	6						OJI, TATSUO. 1986. Skeletal variation related to arm regeneration in Metacrinus and Saracrinus, recent skalked crinoids. Lethaia, 19:355-406.
Metacrinus	rotundus	Metacrinus_rotundus	Pentacrinoidea	Articulata	Stalked crinoid	SUR 37	Recent	Recent	0	Cape Osezaki	Japan	Ref (see remarks)	5	1	7	7	7	6	6						OJI, TATSUO. 1986. Skeletal variation related to arm regeneration in Metacrinus and Saracrinus, recent skalked crinoids. Lethaia, 19:355-407.
Metacrinus	rotundus	Metacrinus_rotundus	Pentacrinoidea	Articulata	Stalked crinoid	ORI 07	Recent	Recent	0	Cape Osezaki	Japan	Ref (see remarks)	5	1	7	7	5	5	6						OJI, TATSUO. 1986. Skeletal variation related to arm regeneration in Metacrinus and Saracrinus, recent skalked crinoids. Lethaia, 19:355-408.
Metacrinus	rotundus	Metacrinus_rotundus	Pentacrinoidea	Articulata	Stalked crinoid	ORI 13	Recent	Recent	0	Cape Osezaki	Japan	Ref (see remarks)	4	1	5	6	6	6							OJI, TATSUO. 1986. Skeletal variation related to arm regeneration in Metacrinus and Saracrinus, recent skalked crinoids. Lethaia, 19:355-409.
Metacrinus	rotundus	Metacrinus_rotundus	Pentacrinoidea	Articulata	Stalked crinoid	SUR 08	Recent	Recent	0	Cape Osezaki	Japan	Ref (see remarks)	5	1	7	7	7	7	6						OJI, TATSUO. 1986. Skeletal variation related to arm regeneration in Metacrinus and Saracrinus, recent skalked crinoids. Lethaia, 19:355-410.
Metacrinus	rotundus	Metacrinus_rotundus	Pentacrinoidea	Articulata	Stalked crinoid	SUR 04	Recent	Recent	0	Cape Osezaki	Japan	Ref (see remarks)	5	1	7	7	6	6	8						OJI, TATSUO. 1986. Skeletal variation related to arm regeneration in Metacrinus and Saracrinus, recent skalked crinoids. Lethaia, 19:355-411.
Metacrinus	rotundus	Metacrinus_rotundus	Pentacrinoidea	Articulata	Stalked crinoid	SUR 38	Recent	Recent	0	Cape Osezaki	Japan	Ref (see remarks)	4	1	7	7	4	6							OJI, TATSUO. 1986. Skeletal variation related to arm regeneration in Metacrinus and Saracrinus, recent skalked crinoids. Lethaia, 19:355-412.
Metacrinus	rotundus	Metacrinus_rotundus	Pentacrinoidea	Articulata	Stalked crinoid	ORI 11	Recent	Recent	0	Cape Osezaki	Japan	Ref (see remarks)	5	1	7	7	5	5	6						OJI, TATSUO. 1986. Skeletal variation related to arm regeneration in Metacrinus and Saracrinus, recent skalked crinoids. Lethaia, 19:355-413.
Metacrinus	rotundus	Metacrinus_rotundus	Pentacrinoidea	Articulata	Stalked crinoid	ORI 17	Recent	Recent	0	Cape Osezaki	Japan	Ref (see remarks)	2	1	7	6									OJI, TATSUO. 1986. Skeletal variation related to arm regeneration in Metacrinus and Saracrinus, recent skalked crinoids. Lethaia, 19:355-414.
Metacrinus	rotundus	Metacrinus_rotundus	Pentacrinoidea	Articulata	Stalked crinoid	SUR 22	Recent	Recent	0	Cape Osezaki	Japan	Ref (see remarks)	3	1	7	7	5								OJI, TATSUO. 1986. Skeletal variation related to arm regeneration in Metacrinus and Saracrinus, recent skalked crinoids. Lethaia, 19:355-415.
Metacrinus	rotundus	Metacrinus_rotundus	Pentacrinoidea	Articulata	Stalked crinoid	SUR 21	Recent	Recent	0	Cape Osezaki	Japan	Ref (see remarks)	5	1	7	7	7	6	6						OJI, TATSUO. 1986. Skeletal variation related to arm regeneration in Metacrinus and Saracrinus, recent skalked crinoids. Lethaia, 19:355-416.
Metacrinus	rotundus	Metacrinus_rotundus	Pentacrinoidea	Articulata	Stalked crinoid	ORI 03	Recent	Recent	0	Cape Osezaki	Japan	Ref (see remarks)	5	1	4	4	4	4	4						OJI, TATSUO. 1986. Skeletal variation related to arm regeneration in Metacrinus and Saracrinus, recent skalked crinoids. Lethaia, 19:355-417.
Metacrinus	rotundus	Metacrinus_rotundus	Pentacrinoidea	Articulata	Stalked crinoid	ORI 06	Recent	Recent	0	Cape Osezaki	Japan	Ref (see remarks)	5	1	7	7	7	6	6						OJI, TATSUO. 1986. Skeletal variation related to arm regeneration in Metacrinus and Saracrinus, recent skalked crinoids. Lethaia, 19:355-418.
Metacrinus	rotundus	Metacrinus_rotundus	Pentacrinoidea	Articulata	Stalked crinoid	SUR 26	Recent	Recent	0	Cape Osezaki	Japan	Ref (see remarks)	4	1	7	7	7	7							OJI, TATSUO. 1986. Skeletal variation related to arm regeneration in Metacrinus and Saracrinus, recent skalked crinoids. Lethaia, 19:355-419.
Metacrinus	rotundus	Metacrinus_rotundus	Pentacrinoidea	Articulata	Stalked crinoid	SUR 33	Recent	Recent	0	Cape Osezaki	Japan	Ref (see remarks)	5	1	7	7	7	4	6						OJI, TATSUO. 1986. Skeletal variation related to arm regeneration in Metacrinus and Saracrinus, recent skalked crinoids. Lethaia, 19:355-420.
Metacrinus	rotundus	Metacrinus_rotundus	Pentacrinoidea	Articulata	Stalked crinoid	ORI 10	Recent	Recent	0	Cape Osezaki	Japan	Ref (see remarks)	5	1	7	7	6	6	6						OJI, TATSUO. 1986. Skeletal variation related to arm regeneration in Metacrinus and Saracrinus, recent skalked crinoids. Lethaia, 19:355-421.
Cupulocrinus	angustatus	Cupulocrinus_angustatus	Pentacrinoidea	Cyathoformes	Stalked crinoid	IGS 1570A	Ordovician	Richmondian	447	Illinois	USA	Ref (see remarks)	1	1	3										BROWER, J. C. 2002. Cupulocrinus angustatus (Meek and Worthen, 1870), a cladid crinoid from the Upper Ordovician Maquoketa Formation of the Northern Midcontinent of the United States. Journal of Paleontology, 76(1):111.
Cupulocrinus	angustatus	Cupulocrinus_angustatus	Pentacrinoidea	Cyathoformes	Stalked crinoid	SUI 55131	Ordovician	Richmondian	447	Wisconsin	USA	Ref (see remarks)	1	1	3										BROWER, J. C. 2002. Cupulocrinus angustatus (Meek and Worthen, 1870), a cladid crinoid from the Upper Ordovician Maquoketa Formation of the Northern Midcontinent of the United States. Journal of Paleontology, 76(1):111.
Cupulocrinus	angustatus	Cupulocrinus_angustatus	Pentacrinoidea	Cyathoformes	Stalked crinoid	SUI 48106	Ordovician	Richmondian	447	Wisconsin	USA	Ref (see remarks)	2	1	3	3									BROWER, J. C. 2002. Cupulocrinus angustatus (Meek and Worthen, 1870), a cladid crinoid from the Upper Ordovician Maquoketa Formation of the Northern Midcontinent of the United States. Journal of Paleontology, 76(1):111.
Cupulocrinus	angustatus	Cupulocrinus_angustatus	Pentacrinoidea	Cyathoformes	Stalked crinoid	SUI 80292	Ordovician	Richmondian	447	Wisconsin	USA	Ref (see remarks)	2	1	4	5									BROWER, J. C. 2002. Cupulocrinus angustatus (Meek and Worthen, 1870), a cladid crinoid from the Upper Ordovician Maquoketa Formation of the Northern Midcontinent of the United States. Journal of Paleontology, 76(1):111.
Cupulocrinus	angustatus	Cupulocrinus_angustatus	Pentacrinoidea	Cyathoformes	Stalked crinoid	SUI 80293	Ordovician	Richmondian	447	Wisconsin	USA	Ref (see remarks)	2	1	4	4									BROWER, J. C. 2002. Cupulocrinus angustatus (Meek and Worthen, 1870), a cladid crinoid from the Upper Ordovician Maquoketa Formation of the Northern Midcontinent of the United States. Journal of Paleontology, 76(1):111.
Cupulocrinus	angustatus	Cupulocrinus_angustatus	Pentacrinoidea	Cyathoformes	Stalked crinoid	SUI 55142	Ordovician	Richmondian	447	Illinois	USA	Ref (see remarks)	1	1	4										BROWER, J. C. 2002. Cupulocrinus angustatus (Meek and Worthen, 1870), a cladid crinoid from the Upper Ordovician Maquoketa Formation of the Northern Midcontinent of the United States. Journal of Paleontology, 76(1):111.
Cupulocrinus	angustatus	Cupulocrinus_angustatus	Pentacrinoidea	Cyathoformes	Stalked crinoid	SUI 80291	Ordovician	Richmondian	447	Wisconsin	USA	Ref (see remarks)	2	1	2	2									BROWER, J. C. 2002. Cupulocrinus angustatus (Meek and Worthen, 1870), a cladid crinoid from the Upper Ordovician Maquoketa Formation of the Northern Midcontinent of the United States. Journal of Paleontology, 76(1):111.
Cupulocrinus	angustatus	Cupulocrinus_angustatus	Pentacrinoidea	Cyathoformes	Stalked crinoid	SUI 55139	Ordovician	Richmondian	447	Wisconsin	USA	Ref (see remarks)	2	2	6	5				8	7	6			BROWER, J. C. 2002. Cupulocrinus angustatus (Meek and Worthen, 1870), a cladid crinoid from the Upper Ordovician Maquoketa Formation of the Northern Midcontinent of the United States. Journal of Paleontology, 76(1):111.
Cupulocrinus	angustatus	Cupulocrinus_angustatus	Pentacrinoidea	Cyathoformes	Stalked crinoid	SUI 55138	Ordovician	Richmondian	447	Wisconsin	USA	Ref (see remarks)	2	2	6	5				7	6				BROWER, J. C. 2002. Cupulocrinus angustatus (Meek and Worthen, 1870), a cladid crinoid from the Upper Ordovician Maquoketa Formation of the Northern Midcontinent of the United States. Journal of Paleontology, 76(1):111.
Cupulocrinus	angustatus	Cupulocrinus_angustatus	Pentacrinoidea	Cyathoformes	Stalked crinoid	SUI 52171.1	Ordovician	Richmondian	447	Illinois	USA	Ref (see remarks)	1	2	3					5	4				BROWER, J. C. 2002. Cupulocrinus angustatus (Meek and Worthen, 1870), a cladid crinoid from the Upper Ordovician Maquoketa Formation of the Northern Midcontinent of the United States. Journal of Paleontology, 76(1):111.
Cupulocrinus	angustatus	Cupulocrinus_angustatus	Pentacrinoidea	Cyathoformes	Stalked crinoid	SUI 52171.2	Ordovician	Richmondian	447	Illinois	USA	Ref (see remarks)	1	2	3					4					BROWER, J. C. 2002. Cupulocrinus angustatus (Meek and Worthen, 1870), a cladid crinoid from the Upper Ordovician Maquoketa Formation of the Northern Midcontinent of the United States. Journal of Paleontology, 76(1):111.
Cupulocrinus	angustatus	Cupulocrinus_angustatus	Pentacrinoidea	Cyathoformes	Stalked crinoid	SUI 55161	Ordovician	Richmondian	447	Minnesota	USA	Ref (see remarks)	1	1	4										BROWER, J. C. 2002. Cupulocrinus angustatus (Meek and Worthen, 1870), a cladid crinoid from the Upper Ordovician Maquoketa Formation of the Northern Midcontinent of the United States. Journal of Paleontology, 76(1):111.
Cupulocrinus	angustatus	Cupulocrinus_angustatus	Pentacrinoidea	Cyathoformes	Stalked crinoid	SUI 55175	Ordovician	Richmondian	447	Minnesota	USA	Ref (see remarks)	1	1	5										BROWER, J. C. 2002. Cupulocrinus angustatus (Meek and Worthen, 1870), a cladid crinoid from the Upper Ordovician Maquoketa Formation of the Northern Midcontinent of the United States. Journal of Paleontology, 76(1):111.
Cupulocrinus	angustatus	Cupulocrinus_angustatus	Pentacrinoidea	Cyathoformes	Stalked crinoid	NMNH 42186.1	Ordovician	Richmondian	447	Minnesota	USA	Ref (see remarks)	2	2	4	4				6	6	4	4		BROWER, J. C. 2002. Cupulocrinus angustatus (Meek and Worthen, 1870), a cladid crinoid from the Upper Ordovician Maquoketa Formation of the Northern Midcontinent of the United States. Journal of Paleontology, 76(1):111.
Cupulocrinus	angustatus	Cupulocrinus_angustatus	Pentacrinoidea	Cyathoformes	Stalked crinoid	NMNH 42186.2	Ordovician	Richmondian	447	Minnesota	USA	Ref (see remarks)	1	1	4										BROWER, J. C. 2002. Cupulocrinus angustatus (Meek and Worthen, 1870), a cladid crinoid from the Upper Ordovician Maquoketa Formation of the Northern Midcontinent of the United States. Journal of Paleontology, 76(1):111.
Cupulocrinus	angustatus	Cupulocrinus_angustatus	Pentacrinoidea	Cyathoformes	Stalked crinoid	NMNH 42186.3	Ordovician	Richmondian	447	Minnesota	USA	Ref (see remarks)	1	1	3										BROWER, J. C. 2002. Cupulocrinus angustatus (Meek and Worthen, 1870), a cladid crinoid from the Upper Ordovician Maquoketa Formation of the Northern Midcontinent of the United States. Journal of Paleontology, 76(1):111.
Cupulocrinus	angustatus	Cupulocrinus_angustatus	Pentacrinoidea	Cyathoformes	Stalked crinoid	SUI 55159	Ordovician	Richmondian	447	Minnesota	USA	Ref (see remarks)	1	1	4										BROWER, J. C. 2002. Cupulocrinus angustatus (Meek and Worthen, 1870), a cladid crinoid from the Upper Ordovician Maquoketa Formation of the Northern Midcontinent of the United States. Journal of Paleontology, 76(1):111.
Cupulocrinus	humilis	Cupulocrinus_humilis	Pentacrinoidea	Cyathoformes	Stalked crinoid	XXIII261.1	Ordovician	Rocklandian	458.5	Ontario	Canada	SMF	2	2	4	5				5	5
Cupulocrinus	humilis	Cupulocrinus_humilis	Pentacrinoidea	Cyathoformes	Stalked crinoid	XXIII261.2	Ordovician	Rocklandian	458.5	Ontario	Canada	SMF	2	2	5	4				5
Cupulocrinus	humilis	Cupulocrinus_humilis	Pentacrinoidea	Cyathoformes	Stalked crinoid	UI X-4902	Ordovician	Rocklandian	458.5	Illinois	USA	Ref (see remarks)	2	1	4	5									KOLATA, D. R. 1975. Middle Ordovician echinoderms from Northern Illinois and Southern Wisconsin. Memoir (The Paleontological Society), 7:48.
Abrotocrinus	cymosus	Abrotocrinus_cymosus	Pentacrinoidea	Cyathoformes	Stalked crinoid	Ec.23451	Carboniferous	Serpukhovian	327	Crawfordsville_Indiana	USA	NMG	2	2	1	1				8	8
Abrotocrinus	cymosus	Abrotocrinus_cymosus	Pentacrinoidea	Cyathoformes	Stalked crinoid	Ec.23440	Carboniferous	Serpukhovian	327	Crawfordsville_Indiana	USA	NMG	2	2	1	1				1	8	8
Abrotocrinus	cymosus	Abrotocrinus_cymosus	Pentacrinoidea	Cyathoformes	Stalked crinoid	Ec.23443	Carboniferous	Serpukhovian	327	Crawfordsville_Indiana	USA	NMG	2	2	1	1				8	8
Abrotocrinus	cymosus	Abrotocrinus_cymosus	Pentacrinoidea	Cyathoformes	Stalked crinoid	Ec.23403	Carboniferous	Serpukhovian	327	Crawfordsville_Indiana	USA	NMG	2	2	2	2				7	7	7
Abrotocrinus	cymosus	Abrotocrinus_cymosus	Pentacrinoidea	Cyathoformes	Stalked crinoid	Ec.23450	Carboniferous	Serpukhovian	327	Crawfordsville_Indiana	USA	NMG	2	2	1	1				8
Abrotocrinus	cymosus	Abrotocrinus_cymosus	Pentacrinoidea	Cyathoformes	Stalked crinoid	Ec.23405	Carboniferous	Serpukhovian	327	Crawfordsville_Indiana	USA	NMG	2	2	2	2				5	7
Abrotocrinus	unicus	Abrotocrinus_unicus	Pentacrinoidea	Cyathoformes	Stalked crinoid	YPM IP 029916	Carboniferous	Serpukhovian	327	Crawfordsville_Indiana	USA	YPM	2	2	1	1				1					https://www.idigbio.org/portal/records/c497586f-6d04-4279-90c0-ce701664c6d7
Abrotocrinus	unicus	Abrotocrinus_unicus	Pentacrinoidea	Cyathoformes	Stalked crinoid	YPM IP 030106	Carboniferous	Serpukhovian	327	Crawfordsville_Indiana	USA	YPM	2	1	1	1									https://portal.idigbio.org/portal/records/8e2a3177-40a0-4b95-834d-587d4a5ab9fc
Cyathocrinites	Cyathocrinites_sp	Cyathocrinites_sp	Pentacrinoidea	Cyathoformes	Stalked crinoid	SMF89433	Carboniferous	Serpukhovian	327	Crawfordsville_Indiana	USA	SMF	2	2	3	3				2	2					Indiana_3
Cyathocrinites	Cyathocrinites_sp	Cyathocrinites_sp	Pentacrinoidea	Cyathoformes	Stalked crinoid	SMF68578	Carboniferous	Serpukhovian	327	Crawfordsville_Indiana	USA	SMF	3	2	1	3	2			2	2					Indiana_3
Cyathocrinus	angulatus	Cyathocrinus_angulatus	Pentacrinoidea	Cyathoformes	Stalked crinoid	SMF89421	Carboniferous	Serpukhovian	327	Crawfordsville_Indiana	USA	SMF	3	2	2	2	2			4						Indiana_3
Dichocrinus	polydactylus	Dichocrinus_polydactylus	Camerata	Monobathrida	Stalked crinoid	MNHN2.1	Carboniferous	Serpukhovian	327	Crawfordsville_Indiana	USA	MNHN	1	2	2					3	3	3	3			Indiana_2
Dichocrinus	polydactylus	Dichocrinus_polydactylus	Camerata	Monobathrida	Stalked crinoid	MNHN2.2	Carboniferous	Serpukhovian	327	Crawfordsville_Indiana	USA	MNHN	3	1	2	2	2									Indiana_2
Dichocrinus	polydactylus	Dichocrinus_polydactylus	Camerata	Monobathrida	Stalked crinoid	MHNG003	Carboniferous	Serpukhovian	327	Crawfordsville_Indiana	USA	MHNG	2	1	2	2
Onychocrinus	exsculptus	Onychocrinus_exsculptus	Pentacrinoidea	Flexibilia	Stalked crinoid	XXIII156a	Carboniferous	Serpukhovian	327	Crawfordsville_Indiana	USA	SMF	3	2	4	3	4			3	3	3				Indiana_3
Onychocrinus	exsculptus	Onychocrinus_exsculptus	Pentacrinoidea	Flexibilia	Stalked crinoid	E4.a	Carboniferous	Serpukhovian	327	Crawfordsville_Indiana	USA	NHM	3	2	4	4	4			3	3	3
Onychocrinus	exsculptus	Onychocrinus_exsculptus	Pentacrinoidea	Flexibilia	Stalked crinoid	57491	Carboniferous	Serpukhovian	327	Crawfordsville_Indiana	USA	NHM	2	2	4	4				3	3	3	3
Onychocrinus	exsculptus	Onychocrinus_exsculptus	Pentacrinoidea	Flexibilia	Stalked crinoid	E24092	Carboniferous	Serpukhovian	327	Crawfordsville_Indiana	USA	NHM	4	2	4	4	4	4		3	3	3	3	3
Onychocrinus	exsculptus	Onychocrinus_exsculptus	Pentacrinoidea	Flexibilia	Stalked crinoid	E5383	Carboniferous	Serpukhovian	327	Crawfordsville_Indiana	USA	NHM	2	2	5	4				3	3	3
Onychocrinus	exsculptus	Onychocrinus_exsculptus	Pentacrinoidea	Flexibilia	Stalked crinoid	E4.b	Carboniferous	Serpukhovian	327	Crawfordsville_Indiana	USA	NHM	2	2	4	4				3	3
Onychocrinus	exsculptus	Onychocrinus_exsculptus	Pentacrinoidea	Flexibilia	Stalked crinoid	E4.c	Carboniferous	Serpukhovian	327	Crawfordsville_Indiana	USA	NHM	2	2	4	4				3	3
Onychocrinus	exsculptus	Onychocrinus_exsculptus	Pentacrinoidea	Flexibilia	Stalked crinoid	Ec.23776	Carboniferous	Serpukhovian	327	Crawfordsville_Indiana	USA	NMG	2	2	3	4				3	3
Onychocrinus	exsculptus	Onychocrinus_exsculptus	Pentacrinoidea	Flexibilia	Stalked crinoid	Ec.23778	Carboniferous	Serpukhovian	327	Crawfordsville_Indiana	USA	NMG	4	2	4	4	4	4		3	3	3	3	3
Onychocrinus	exsculptus	Onychocrinus_exsculptus	Pentacrinoidea	Flexibilia	Stalked crinoid	Ec.23777	Carboniferous	Serpukhovian	327	Crawfordsville_Indiana	USA	NMG	3	2	4	4	4			3	3	3	3
Onychocrinus	ramulosus	Onychocrinus_ramulosus	Pentacrinoidea	Flexibilia	Stalked crinoid	MNHN12.1	Carboniferous	Serpukhovian	327	Crawfordsville_Indiana	USA	MNHN	3	2	3	3	3			3	3	4	3	3		Indiana_2
Onychocrinus	ramulosus	Onychocrinus_ramulosus	Pentacrinoidea	Flexibilia	Stalked crinoid	MNHN12.2	Carboniferous	Serpukhovian	327	Crawfordsville_Indiana		MNHN	3	1	4	4	4
Onychocrinus	ramulosus	Onychocrinus_ramulosus	Pentacrinoidea	Flexibilia	Stalked crinoid	SMF89432	Carboniferous	Serpukhovian	327	Crawfordsville_Indiana	USA	SMF	2	2	3	3				3	3	3				Indiana_3
Onychocrinus	ramulosus	Onychocrinus_ramulosus	Pentacrinoidea	Flexibilia	Stalked crinoid	E324	Carboniferous	Serpukhovian	327	Crawfordsville_Indiana	USA	NHM	2	2	3	3				4	4	4	4
Onychocrinus	ramulosus	Onychocrinus_ramulosus	Pentacrinoidea	Flexibilia	Stalked crinoid	E5391	Carboniferous	Serpukhovian	327	Crawfordsville_Indiana	USA	NHM	2	2	4	3				4	4	4	4
Onychocrinus	ramulosus	Onychocrinus_ramulosus	Pentacrinoidea	Flexibilia	Stalked crinoid	E5389	Carboniferous	Serpukhovian	327	Crawfordsville_Indiana	USA	NHM	2	2	3	3				4	4	4	4
Onychocrinus	ramulosus	Onychocrinus_ramulosus	Pentacrinoidea	Flexibilia	Stalked crinoid	E8	Carboniferous	Serpukhovian	327	Crawfordsville_Indiana	USA	NHM	2	2	3	3				4	4	4
Onychocrinus	ramulosus	Onychocrinus_ramulosus	Pentacrinoidea	Flexibilia	Stalked crinoid	YPM IP 008469	Carboniferous	Serpukhovian	327	Crawfordsville_Indiana	USA	YPM	3	1	3	3	3								https://portal.idigbio.org/portal/records/82fcff32-e84e-4dae-95b7-b3d51a06f807
Platycrinites	hemisphaericus	Platycrinites_hemisphaericus	Camerata	Monobathrida	Stalked crinoid	XXIII264	Carboniferous	Serpukhovian	327	Crawfordsville_Indiana	USA	SMF	3	2	1	1	1			2	2	2	2	2		Indiana_3
Platycrinites	hemisphaericus	Platycrinites_hemisphaericus	Camerata	Monobathrida	Stalked crinoid	SMF89425	Carboniferous	Serpukhovian	327	Crawfordsville_Indiana	USA	SMF	2	2	1	1				2	2	2				Indiana_3
Platycrinites	hemisphaericus	Platycrinites_hemisphaericus	Camerata	Monobathrida	Stalked crinoid	MHNG001.1	Carboniferous	Serpukhovian	327	Crawfordsville_Indiana	USA	MHNG	2	1	1	1
Platycrinites	hemisphaericus	Platycrinites_hemisphaericus	Camerata	Monobathrida	Stalked crinoid	MHNG001.2	Carboniferous	Serpukhovian	327	Crawfordsville_Indiana	USA	MHNG	2	1	1	1
Platycrinites	shumardanus	Platycrinites_shumardanus	Camerata	Monobathrida	Stalked crinoid	B08472	Carboniferous	Serpukhovian	327	Crawfordsville_Indiana	USA	MNHN	1	2	1					2	2	2	2			Indiana_2
Taxocrinus	colletti	Taxocrinus_colletti	Pentacrinoidea	Flexibilia	Stalked crinoid	R68916.1	Carboniferous	Serpukhovian	327	Indiana	USA	MNHN	3	2	3	3	3			3	3	3
Taxocrinus	colletti	Taxocrinus_colletti	Pentacrinoidea	Flexibilia	Stalked crinoid	R68916.2	Carboniferous	Serpukhovian	327	Indiana	USA	MNHN	2	2	3	3				4	4	4	3
Taxocrinus	colletti	Taxocrinus_colletti	Pentacrinoidea	Flexibilia	Stalked crinoid	E6	Carboniferous	Serpukhovian	327	Crawfordsville_Indiana	USA	NHM	2	2	3	3				3	3	4
Taxocrinus	meeki	Taxocrinus_meeki	Pentacrinoidea	Flexibilia	Stalked crinoid	XXIII152a	Carboniferous	Serpukhovian	327	Crawfordsville_Indiana	USA	SMF	2	2	3	3				4	4	5	5			Indiana_3
Taxocrinus	meeki	Taxocrinus_meeki	Pentacrinoidea	Flexibilia	Stalked crinoid	SMF89408	Carboniferous	Serpukhovian	327	Crawfordsville_Indiana	USA	SMF	4	2	3	3	3	3		4	4	4	4	4
Taxocrinus	meeki	Taxocrinus_meeki	Pentacrinoidea	Flexibilia	Stalked crinoid	57490	Carboniferous	Serpukhovian	327	Crawfordsville_Indiana	USA	NHM	2	2	3	3				3	3	4	4	4
Taxocrinus	meeki	Taxocrinus_meeki	Pentacrinoidea	Flexibilia	Stalked crinoid	57594	Carboniferous	Serpukhovian	327	Crawfordsville_Indiana	USA	NHM	2	2	3	3				3	3
Taxocrinus	meeki	Taxocrinus_meeki	Pentacrinoidea	Flexibilia	Stalked crinoid	E5392	Carboniferous	Serpukhovian	327	Crawfordsville_Indiana	USA	NHM	2	2	3	3				3	3
Taxocrinus	meeki	Taxocrinus_meeki	Pentacrinoidea	Flexibilia	Stalked crinoid	No.16.1	Carboniferous	Serpukhovian	327	Crawfordsville_Indiana	USA	MHNG	3	1	3	3	3
Taxocrinus	meeki	Taxocrinus_meeki	Pentacrinoidea	Flexibilia	Stalked crinoid	No.16.2	Carboniferous	Serpukhovian	327	Crawfordsville_Indiana	USA	MHNG	1	1	3
Taxocrinus	multibrachiatus	Taxocrinus_multibrachiatus	Pentacrinoidea	Flexibilia	Stalked crinoid	E24081	Carboniferous	Serpukhovian	327	Crawfordsville_Indiana	USA	NHM	4	2	3	3	4	3		4	3
Taxocrinus	multibrachiatus	Taxocrinus_multibrachiatus	Pentacrinoidea	Flexibilia	Stalked crinoid	RPS002	Carboniferous	Serpukhovian	327	Crawfordsville_Indiana	USA	NMG	2	2	3	3				3	3	3
Taxocrinus	multibrachiatus	Taxocrinus_multibrachiatus	Pentacrinoidea	Flexibilia	Stalked crinoid	Ec.23786	Carboniferous	Serpukhovian	327	Crawfordsville_Indiana	USA	NMG	1	2	3					3	4	4
Taxocrinus	multibrachiatus	Taxocrinus_multibrachiatus	Pentacrinoidea	Flexibilia	Stalked crinoid	Ec.23808	Carboniferous	Serpukhovian	327	Crawfordsville_Indiana	USA	NMG	3	2	3	3	3			3	3	3
Taxocrinus	multibrachiatus	Taxocrinus_multibrachiatus	Pentacrinoidea	Flexibilia	Stalked crinoid	Ec.23809	Carboniferous	Serpukhovian	327	Crawfordsville_Indiana	USA	NMG	1	2	3					3	4
Taxocrinus	multibrachiatus	Taxocrinus_multibrachiatus	Pentacrinoidea	Flexibilia	Stalked crinoid	Ec.23806	Carboniferous	Serpukhovian	327	Crawfordsville_Indiana	USA	NMG	1	2	3					3	4
Taxocrinus	multibrachiatus	Taxocrinus_multibrachiatus	Pentacrinoidea	Flexibilia	Stalked crinoid	YPM IP 006471	Carboniferous	Serpukhovian	327	Crawfordsville_Indiana	USA	YPM	3	2	3	2	3			3	3	3			https://www.idigbio.org/portal/records/39285253-808e-4f85-b52e-e23e10652469
Taxocrinus	multibrachiatus	Taxocrinus_multibrachiatus	Pentacrinoidea	Flexibilia	Stalked crinoid	YPM IP 008470	Carboniferous	Serpukhovian	327	Crawfordsville_Indiana	USA	YPM	2	2	3	3				3	3	4	4		https://www.idigbio.org/portal/records/fc0a55be-5539-41d7-ba63-4ace535f0afa
Taxocrinus	multibrachiatus	Taxocrinus_multibrachiatus	Pentacrinoidea	Flexibilia	Stalked crinoid	MHNG008	Carboniferous	Serpukhovian	327	Crawfordsville_Indiana	USA	MHNG	1	1	3
Taxocrinus	multibrachiatus	Taxocrinus_multibrachiatus	Pentacrinoidea	Flexibilia	Stalked crinoid	No.49.1	Carboniferous	Serpukhovian	327	Crawfordsville_Indiana	USA	MHNG	2	1	3	3
Taxocrinus	multibrachiatus	Taxocrinus_multibrachiatus	Pentacrinoidea	Flexibilia	Stalked crinoid	No.49.2	Carboniferous	Serpukhovian	327	Crawfordsville_Indiana	USA	MHNG	2	1	3	3
Taxocrinus	multibrachiatus	Taxocrinus_multibrachiatus	Pentacrinoidea	Flexibilia	Stalked crinoid	No.49.3	Carboniferous	Serpukhovian	327	Crawfordsville_Indiana	USA	MHNG	2	1	3	3
Taxocrinus	multibrachiatus	Taxocrinus_multibrachiatus	Pentacrinoidea	Flexibilia	Stalked crinoid	No.49.4	Carboniferous	Serpukhovian	327	Crawfordsville_Indiana	USA	MHNG	2	1	3	3
Taxocrinus	multibrachiatus	Taxocrinus_multibrachiatus	Pentacrinoidea	Flexibilia	Stalked crinoid	No.49.5	Carboniferous	Serpukhovian	327	Crawfordsville_Indiana	USA	MHNG	2	1	3	3
Taxocrinus	multibrachiatus	Taxocrinus_multibrachiatus	Pentacrinoidea	Flexibilia	Stalked crinoid	No.49.6	Carboniferous	Serpukhovian	327	Crawfordsville_Indiana	USA	MHNG	2	1	3	3
Taxocrinus	wortheni	Taxocrinus_wortheni	Pentacrinoidea	Flexibilia	Stalked crinoid	E24089	Carboniferous	Serpukhovian	327	Iowa	USA	NHM	1	2	3					3	3	3
Taxocrinus	wortheni	Taxocrinus_wortheni	Pentacrinoidea	Flexibilia	Stalked crinoid	E24088	Carboniferous	Serpukhovian	327	Iowa	USA	NHM	3	2	3	3	3			3	3	2	3
Taxocrinus	wortheni	Taxocrinus_wortheni	Pentacrinoidea	Flexibilia	Stalked crinoid	E24090	Carboniferous	Serpukhovian	327	Indiana	USA	NHM	1	2	3					3	3
Taxocrinus	wortheni	Taxocrinus_wortheni	Pentacrinoidea	Flexibilia	Stalked crinoid	E24083	Carboniferous	Serpukhovian	327	Crawfordsville_Indiana	USA	NHM	2	2	3	3				3	3	3	4	4
Dichocrinus	polydactylus	Dichocrinus_polydactylus	Camerata	Monobathrida	Stalked crinoid	USNM S1514a	Carboniferous	Serpukhovian	327	Indiana	USA	NMNH	3	2	2	2	2			3	3	3
Dichocrinus	polydactylus	Dichocrinus_polydactylus	Camerata	Monobathrida	Stalked crinoid	USNM S1514b	Carboniferous	Serpukhovian	327	Indiana	USA	NMNH	2	2	2	2				3	3
Dichocrinus	polydactylus	Dichocrinus_polydactylus	Camerata	Monobathrida	Stalked crinoid	USNM S1514c	Carboniferous	Serpukhovian	327	Indiana	USA	NMNH	3	2	2	2	2				3
Dichocrinus	polydactylus	Dichocrinus_polydactylus	Camerata	Monobathrida	Stalked crinoid	USNM S1514d	Carboniferous	Serpukhovian	327	Indiana	USA	NMNH	4	2	2	2	2	2		3	3	3
Carpocrinus	simplex	Carpocrinus_simplex	Camerata	Monobathrida	Stalked crinoid	MHNG002	Silurian	Silurian	431.5	Dudley	UK	MHNG	3	1	2	2	2
Asaphocrinus	ornatus	Asaphocrinus_ornatus	Pentacrinoidea	Flexibilia	Stalked crinoid	USNM 1656 (N16)	Silurian	Silurian	431.5	New York	USA	NMNH	3	2	2	2	2			3	3
Asaphocrinus	ornatus	Asaphocrinus_ornatus	Pentacrinoidea	Flexibilia	Stalked crinoid	USNM 1656 (fig.18)	Silurian	Silurian	431.5	New York	USA	NMNH	3	2	2	2	2				3
Asaphocrinus	ornatus	Asaphocrinus_ornatus	Pentacrinoidea	Flexibilia	Stalked crinoid	USNM 1656a	Silurian	Silurian	431.5	New York	USA	NMNH	4	1	2	2	2	2
Asaphocrinus	ornatus	Asaphocrinus_ornatus	Pentacrinoidea	Flexibilia	Stalked crinoid	USNM 1656b	Silurian	Silurian	431.5	New York	USA	NMNH	4	2	2	2	2	2				3	4
Asaphocrinus	ornatus	Asaphocrinus_ornatus	Pentacrinoidea	Flexibilia	Stalked crinoid	USNM 1656 (fig.15)	Silurian	Silurian	431.5	New York	USA	NMNH	3	2	2	2	2			3	3	4
Asaphocrinus	ornatus	Asaphocrinus_ornatus	Pentacrinoidea	Flexibilia	Stalked crinoid	USNM 1656c	Silurian	Silurian	431.5	New York	USA	NMNH	5	2	2	2	2	2	2	3	3	3		3
Asaphocrinus	ornatus	Asaphocrinus_ornatus	Pentacrinoidea	Flexibilia	Stalked crinoid	USNM 1656d	Silurian	Silurian	431.5	New York	USA	NMNH	4	2	2	2	2	2			3	3		3
Asaphocrinus	ornatus	Asaphocrinus_ornatus	Pentacrinoidea	Flexibilia	Stalked crinoid	USNM 1656e	Silurian	Silurian	431.5	New York	USA	NMNH	3	1	2	2	2
Botryocrinus	decadactylus	Botryocrinus_decadactylus	Pentacrinoidea	Cyathoformes	Stalked crinoid	USNM S2527a	Silurian	Silurian	431.5		UK	NMNH	2	1	5	3
Botryocrinus	decadactylus	Botryocrinus_decadactylus	Pentacrinoidea	Cyathoformes	Stalked crinoid	USNM S2527b	Silurian	Silurian	431.5		UK	NMNH	2	1	3	5
Botryocrinus	decadactylus	Botryocrinus_decadactylus	Pentacrinoidea	Cyathoformes	Stalked crinoid	USNM S2527c	Silurian	Silurian	431.5		UK	NMNH	1	1	3
Botryocrinus	decadactylus	Botryocrinus_decadactylus	Pentacrinoidea	Cyathoformes	Stalked crinoid	USNM S2527d	Silurian	Silurian	431.5		UK	NMNH	2	1	4	3
Botryocrinus	decadactylus	Botryocrinus_decadactylus	Pentacrinoidea	Cyathoformes	Stalked crinoid	USNM S2527e	Silurian	Silurian	431.5		UK	NMNH	1	1	4
Botryocrinus	decadactylus	Botryocrinus_decadactylus	Pentacrinoidea	Cyathoformes	Stalked crinoid	USNM S2527f	Silurian	Silurian	431.5		UK	NMNH	2	1	3	4
Botryocrinus	decadactylus	Botryocrinus_decadactylus	Pentacrinoidea	Cyathoformes	Stalked crinoid	USNM S2527g	Silurian	Silurian	431.5		UK	NMNH	2	1	3	4
Eucalyptocrinites	crassus	Eucalyptocrinites_crassus	Camerata	Monobathrida	Stalked crinoid	USNM S358	Silurian	Silurian	431.5	Indiana	USA	NMNH	5	1	2	2	2	2	2
Eucalyptocrinites	crassus	Eucalyptocrinites_crassus	Camerata	Monobathrida	Stalked crinoid	USNM S358	Silurian	Silurian	431.5	Indiana	USA	NMNH	5	1	2	2	3	2	2
Eucalyptocrinites	crassus	Eucalyptocrinites_crassus	Camerata	Monobathrida	Stalked crinoid	USNM S358	Silurian	Silurian	431.5	Indiana	USA	NMNH	5	1	2	2	2	2	2
Eucalyptocrinites	crassus	Eucalyptocrinites_crassus	Camerata	Monobathrida	Stalked crinoid	USNM S358	Silurian	Silurian	431.5	Indiana	USA	NMNH	5	1	2	2	2	2	2
Eucalyptocrinites	crassus	Eucalyptocrinites_crassus	Camerata	Monobathrida	Stalked crinoid	USNM S358	Silurian	Silurian	431.5	Indiana	USA	NMNH	5	1	2	2	2	2	2
Eucalyptocrinites	crassus	Eucalyptocrinites_crassus	Camerata	Monobathrida	Stalked crinoid	USNM S358	Silurian	Silurian	431.5	Indiana	USA	NMNH	5	1	2	2	2	2	2
Eucalyptocrinites	crassus	Eucalyptocrinites_crassus	Camerata	Monobathrida	Stalked crinoid	USNM S358	Silurian	Silurian	431.5	Indiana	USA	NMNH	5	1	2	2	2	2	2
Lecanocrinus	excavatus	Lecanocrinus_excavatus	Pentacrinoidea	Flexibilia	Stalked crinoid	USNM S5927a	Silurian	Silurian	431.5	New York	USA	NMNH	2	2	2	2				3	3
Lecanocrinus	excavatus	Lecanocrinus_excavatus	Pentacrinoidea	Flexibilia	Stalked crinoid	USNM S5927b	Silurian	Silurian	431.5	New York	USA	NMNH	4	2	2	2	2	2			3	3	4
Lecanocrinus	excavatus	Lecanocrinus_excavatus	Pentacrinoidea	Flexibilia	Stalked crinoid	USNM S5927c	Silurian	Silurian	431.5	New York	USA	NMNH	3	2	2	2	2			5
Lecanocrinus	excavatus	Lecanocrinus_excavatus	Pentacrinoidea	Flexibilia	Stalked crinoid	USNM S5927d	Silurian	Silurian	431.5	New York	USA	NMNH	3	2	2	2	2			3	3
Lecanocrinus	excavatus	Lecanocrinus_excavatus	Pentacrinoidea	Flexibilia	Stalked crinoid	USNM S5927e	Silurian	Silurian	431.5	New York	USA	NMNH	4	2	2	2	2	2			5		3
Lecanocrinus	excavatus	Lecanocrinus_excavatus	Pentacrinoidea	Flexibilia	Stalked crinoid	USNM S5927f	Silurian	Silurian	431.5	New York	USA	NMNH	5	2	2	2	2	2	2	3	4		2	4
Lecanocrinus	macropetalus	Lecanocrinus_macropetalus	Pentacrinoidea	Flexibilia	Stalked crinoid	USNM S1593a	Silurian	Silurian	431.5	New York	USA	NMNH	3	2	3	2	2			3	3	3
Lecanocrinus	macropetalus	Lecanocrinus_macropetalus	Pentacrinoidea	Flexibilia	Stalked crinoid	USNM S1593b	Silurian	Silurian	431.5	New York	USA	NMNH	2	2	2	2				3	3
Lecanocrinus	macropetalus	Lecanocrinus_macropetalus	Pentacrinoidea	Flexibilia	Stalked crinoid	USNM S1593c	Silurian	Silurian	431.5	New York	USA	NMNH	2	2	2	2				3	3
Lecanocrinus	macropetalus	Lecanocrinus_macropetalus	Pentacrinoidea	Flexibilia	Stalked crinoid	USNM S1593d	Silurian	Silurian	431.5	New York	USA	NMNH	4	2	2	2	2	2		3	3	3	3
Lecanocrinus	macropetalus	Lecanocrinus_macropetalus	Pentacrinoidea	Flexibilia	Stalked crinoid	USNM S1593e	Silurian	Silurian	431.5	New York	USA	NMNH	3	1	2	2	2
Pentacrinites	doreckae	Pentacrinites_doreckae	Pentacrinoidea	Articulata	Planktonic	E25102.1	Jurassic	Sinemurian	195	Keynsham	UK	NHM	1	2	1					8	8
Pentacrinites	doreckae	Pentacrinites_doreckae	Pentacrinoidea	Articulata	Planktonic	E50564.2	Jurassic	Sinemurian	195	Dorset	UK	NHM	2	2	2	2				8	8	1
Pentacrinites	doreckae	Pentacrinites_doreckae	Pentacrinoidea	Articulata	Planktonic	E50564.3	Jurassic	Sinemurian	195	Dorset	UK	NHM	2	2	2	2				8	8	8
Pentacrinites	doreckae	Pentacrinites_doreckae	Pentacrinoidea	Articulata	Planktonic	E50564.4	Jurassic	Sinemurian	195	Dorset	UK	NHM	2	2	2	2				8	1	8	8
Pentacrinites	doreckae	Pentacrinites_doreckae	Pentacrinoidea	Articulata	Planktonic	E50564.5	Jurassic	Sinemurian	195	Dorset	UK	NHM	1	2	2					8	8	8	8
Pentacrinites	doreckae	Pentacrinites_doreckae	Pentacrinoidea	Articulata	Planktonic	E50564.6	Jurassic	Sinemurian	195	Dorset	UK	NHM	1	2	2					9	8
Pentacrinites	doreckae	Pentacrinites_doreckae	Pentacrinoidea	Articulata	Planktonic	E50564.7	Jurassic	Sinemurian	195	Dorset	UK	NHM	2	2	2	3				8	8	7	7
Pentacrinites	doreckae	Pentacrinites_doreckae	Pentacrinoidea	Articulata	Planktonic	E50564.9	Jurassic	Sinemurian	195	Dorset	UK	NHM	1	2	2					8	8
Pentacrinites	doreckae	Pentacrinites_doreckae	Pentacrinoidea	Articulata	Planktonic	E50564.10	Jurassic	Sinemurian	195	Dorset	UK	NHM	2	2	2	2				8	8	8	8	8
Pentacrinites	doreckae	Pentacrinites_doreckae	Pentacrinoidea	Articulata	Planktonic	E50564.11	Jurassic	Sinemurian	195	Dorset	UK	NHM	1	2	2					8
Pentacrinites	doreckae	Pentacrinites_doreckae	Pentacrinoidea	Articulata	Planktonic	E50564.12	Jurassic	Sinemurian	195	Dorset	UK	NHM	1	2	2					8	8	8
Pentacrinites	doreckae	Pentacrinites_doreckae	Pentacrinoidea	Articulata	Planktonic	46214.1	Jurassic	Sinemurian	195	Lyme Regis_Dorset	UK	NHM	1	2	2					8	8
Pentacrinites	doreckae	Pentacrinites_doreckae	Pentacrinoidea	Articulata	Planktonic	46214.3	Jurassic	Sinemurian	195	Lyme Regis_Dorset	UK	NHM	1	2	2					8	8
Pentacrinites	doreckae	Pentacrinites_doreckae	Pentacrinoidea	Articulata	Planktonic	46214.5	Jurassic	Sinemurian	195	Lyme Regis_Dorset	UK	NHM	1	2	2					8	8	8	8
Pentacrinites	doreckae	Pentacrinites_doreckae	Pentacrinoidea	Articulata	Planktonic	46214.6	Jurassic	Sinemurian	195	Lyme Regis_Dorset	UK	NHM	2	2	2					8	8
Pentacrinites	fossilis	Pentacrinites_fossilis	Pentacrinoidea	Articulata	Planktonic	R68341.1	Jurassic	Sinemurian	195	Lyme Regis_Dorset	UK	MNHN	2	2	2	2				7	7	7
Pentacrinites	fossilis	Pentacrinites_fossilis	Pentacrinoidea	Articulata	Planktonic	R68341.2	Jurassic	Sinemurian	195	Lyme Regis_Dorset	UK	MNHN	2	1	2	2
Pentacrinites	fossilis	Pentacrinites_fossilis	Pentacrinoidea	Articulata	Planktonic	MHI004	Jurassic	Sinemurian	195	Lyme Regis_Dorset	UK	MHI	2	2	2	2				7	7
Pentacrinites	fossilis	Pentacrinites_fossilis	Pentacrinoidea	Articulata	Planktonic	E69605.1	Jurassic	Sinemurian	195	Dorset	UK	NHM	2	2	2	2				7	7	7	7
Pentacrinites	fossilis	Pentacrinites_fossilis	Pentacrinoidea	Articulata	Planktonic	E69605.2	Jurassic	Sinemurian	195	Dorset	UK	NHM	2	2	2	2				7	7	7
Pentacrinites	fossilis	Pentacrinites_fossilis	Pentacrinoidea	Articulata	Planktonic	E69605.3	Jurassic	Sinemurian	195	Dorset	UK	NHM	2	2	2	2				7
Pentacrinites	fossilis	Pentacrinites_fossilis	Pentacrinoidea	Articulata	Planktonic	56850	Jurassic	Sinemurian	195	Lyme Regis_Dorset	UK	NHM	3	2	2	2	2			7	7	7	8
Pentacrinites	fossilis	Pentacrinites_fossilis	Pentacrinoidea	Articulata	Planktonic	E228	Jurassic	Sinemurian	195	Lyme Regis_Dorset	UK	NHM	1	2	2					7	8	7
Pentacrinites	fossilis	Pentacrinites_fossilis	Pentacrinoidea	Articulata	Planktonic	E35056	Jurassic	Sinemurian	195	Lyme Regis_Dorset	UK	NHM	3	2	2	2	2			7	7	7	7	7
Pentacrinites	fossilis	Pentacrinites_fossilis	Pentacrinoidea	Articulata	Planktonic	E25779	Jurassic	Sinemurian	195	Lyme Regis_Dorset	UK	NHM	1	2	2					7	7	7	7
Pentacrinites	fossilis	Pentacrinites_fossilis	Pentacrinoidea	Articulata	Planktonic	E70315.1	Jurassic	Sinemurian	195	Dorset	UK	NHM	2	2	2	2				7	7
Pentacrinites	fossilis	Pentacrinites_fossilis	Pentacrinoidea	Articulata	Planktonic	E70315.2	Jurassic	Sinemurian	195	Dorset	UK	NHM	2	2	2	2				7	7	7	7
Pentacrinites	fossilis	Pentacrinites_fossilis	Pentacrinoidea	Articulata	Planktonic	E67423.1	Jurassic	Sinemurian	195	Lyme Regis_Dorset	UK	NHM	1	2	2					7
Pentacrinites	fossilis	Pentacrinites_fossilis	Pentacrinoidea	Articulata	Planktonic	E67423.2	Jurassic	Sinemurian	195	Lyme Regis_Dorset	UK	NHM	2	2	2	2				7	7	7	9
Pentacrinites	fossilis	Pentacrinites_fossilis	Pentacrinoidea	Articulata	Planktonic	46215.2	Jurassic	Sinemurian	195	Dorset	UK	NHM	1	2	2					7	7	7
Pentacrinites	fossilis	Pentacrinites_fossilis	Pentacrinoidea	Articulata	Planktonic	46215.3	Jurassic	Sinemurian	195	Dorset	UK	NHM	3	2	2	2	2			7	7	7	7
Pentacrinites	fossilis	Pentacrinites_fossilis	Pentacrinoidea	Articulata	Planktonic	46215.5	Jurassic	Sinemurian	195	Dorset	UK	NHM	3	2	2	2	2			7	7	7	7
Pentacrinites	fossilis	Pentacrinites_fossilis	Pentacrinoidea	Articulata	Planktonic	46215.6	Jurassic	Sinemurian	195	Dorset	UK	NHM	2	2	2	2				7	7	7	7
Pentacrinites	fossilis	Pentacrinites_fossilis	Pentacrinoidea	Articulata	Planktonic	46215.7	Jurassic	Sinemurian	195	Dorset	UK	NHM	1	2	2					7	7
Pentacrinites	fossilis	Pentacrinites_fossilis	Pentacrinoidea	Articulata	Planktonic	46215.8	Jurassic	Sinemurian	195	Dorset	UK	NHM	2	2	2	2				7	9	9
Pentacrinites	fossilis	Pentacrinites_fossilis	Pentacrinoidea	Articulata	Planktonic	E5309	Jurassic	Sinemurian	195	Lyme Regis_Dorset	UK	NHM	1	2	2					7	7	7
Pentacrinites	fossilis	Pentacrinites_fossilis	Pentacrinoidea	Articulata	Planktonic	56846.1	Jurassic	Sinemurian	195	Dorset	UK	NHM	2	2	2	2				7	7	7
Pentacrinites	fossilis	Pentacrinites_fossilis	Pentacrinoidea	Articulata	Planktonic	56846.2	Jurassic	Sinemurian	195	Dorset	UK	NHM	2	2	2	2				7	7	7	7
Pentacrinites	fossilis	Pentacrinites_fossilis	Pentacrinoidea	Articulata	Planktonic	56846.3	Jurassic	Sinemurian	195	Dorset	UK	NHM	1	2	2					7	7	7	7	7
Pentacrinites	fossilis	Pentacrinites_fossilis	Pentacrinoidea	Articulata	Planktonic	56846.4	Jurassic	Sinemurian	195	Dorset	UK	NHM	1	2	2					7	7
Pentacrinites	fossilis	Pentacrinites_fossilis	Pentacrinoidea	Articulata	Planktonic	56846.5	Jurassic	Sinemurian	195	Dorset	UK	NHM	2	2	2	2				7	7	7	7
Pentacrinites	fossilis	Pentacrinites_fossilis	Pentacrinoidea	Articulata	Planktonic	56846.6	Jurassic	Sinemurian	195	Dorset	UK	NHM	1	2	2					7	8	8	8
Pentacrinites	fossilis	Pentacrinites_fossilis	Pentacrinoidea	Articulata	Planktonic	56846.7	Jurassic	Sinemurian	195	Dorset	UK	NHM	2	2	2	2				7	7	7
Pentacrinites	fossilis	Pentacrinites_fossilis	Pentacrinoidea	Articulata	Planktonic	56846.8	Jurassic	Sinemurian	195	Dorset	UK	NHM	3	2	2	2	2			7	7	9	7
Pentacrinites	fossilis	Pentacrinites_fossilis	Pentacrinoidea	Articulata	Planktonic	56846.1	Jurassic	Sinemurian	195	Dorset	UK	NHM	1	2	2					7	7
Pentacrinites	fossilis	Pentacrinites_fossilis	Pentacrinoidea	Articulata	Planktonic	56846.11	Jurassic	Sinemurian	195	Dorset	UK	NHM	2	2	2	2				7	7	7	7
Pentacrinites	fossilis	Pentacrinites_fossilis	Pentacrinoidea	Articulata	Planktonic	56846.12	Jurassic	Sinemurian	195	Dorset	UK	NHM	2	2	2	2				7	7	7	7
Pentacrinites	fossilis	Pentacrinites_fossilis	Pentacrinoidea	Articulata	Planktonic	56846.13	Jurassic	Sinemurian	195	Dorset	UK	NHM	2	2	2	2				7
Pentacrinites	fossilis	Pentacrinites_fossilis	Pentacrinoidea	Articulata	Planktonic	56846.14	Jurassic	Sinemurian	195	Dorset	UK	NHM	1	2	2					7	7	7
Pentacrinites	fossilis	Pentacrinites_fossilis	Pentacrinoidea	Articulata	Planktonic	31443.2	Jurassic	Sinemurian	195	Lyme Regis_Dorset	UK	NHM	2	2	2	2				7	7	7	7
Pentacrinites	fossilis	Pentacrinites_fossilis	Pentacrinoidea	Articulata	Planktonic	31443.3	Jurassic	Sinemurian	195	Lyme Regis_Dorset	UK	NHM	2	2	2	2				7	7	7
Pentacrinites	fossilis	Pentacrinites_fossilis	Pentacrinoidea	Articulata	Planktonic	48754.1	Jurassic	Sinemurian	195	Lyme Regis_Dorset	UK	NHM	2	2	2	2				7	7	7
Pentacrinites	fossilis	Pentacrinites_fossilis	Pentacrinoidea	Articulata	Planktonic	48754.2	Jurassic	Sinemurian	195	Lyme Regis_Dorset	UK	NHM	2	2	2	2				7	7	7	7
Pentacrinites	briareus	Pentacrinites_briareus	Pentacrinoidea	Articulata	Planktonic	MNHN13	Jurassic	Toarcian	178.5	Lyme Regis_Dorset	UK	MNHN	1	2	2					13	9
Pentacrinites	briareus	Pentacrinites_briareus	Pentacrinoidea	Articulata	Planktonic	51170	Jurassic	Toarcian	178.5	Lyme Regis_Dorset	UK	NHM	1	2	2					7	7
Pentacrinites	briareus	Pentacrinites_briareus	Pentacrinoidea	Articulata	Planktonic	20562	Jurassic	Toarcian	178.5	Lyme Regis_Dorset	UK	NHM	2	2	2	2				7	7	7	7	7
Pentacrinites	briareus	Pentacrinites_briareus	Pentacrinoidea	Articulata	Planktonic	57019	Jurassic	Toarcian	178.5	Lyme Regis_Dorset	UK	NHM	2	2	2	2				7	7	7
Pentacrinites	briareus	Pentacrinites_briareus	Pentacrinoidea	Articulata	Planktonic	32599	Jurassic	Toarcian	178.5	Lyme Regis_Dorset	UK	NHM	2	2	2	2				7	7	7
Pentacrinites	briareus	Pentacrinites_briareus	Pentacrinoidea	Articulata	Planktonic	E5761	Jurassic	Toarcian	178.5	Lyme Regis_Dorset	UK	NHM	1	2	2					7	7
Pentacrinites	briareus	Pentacrinites_briareus	Pentacrinoidea	Articulata	Planktonic	RPS003	Jurassic	Toarcian	178.5	Whitby	UK	NMG	2	2	2	2				7	7
Pentacrinites	briareus	Pentacrinites_briareus	Pentacrinoidea	Articulata	Planktonic	MHNG004	Jurassic	Toarcian	178.5	Dorset	UK	MHNG	2	1	2	2
Seirocrinus	subangularis	Seirocrinus_subangularis	Pentacrinoidea	Articulata	Planktonic	PIMUZ 19213.1	Jurassic	Toarcian	178.5	Holzmaden	Germany	PIMUZ	1	2	2					7	7	7	7			Holzmaden_1
Seirocrinus	subangularis	Seirocrinus_subangularis	Pentacrinoidea	Articulata	Planktonic	PIMUZ 19213.2	Jurassic	Toarcian	178.5	Holzmaden	Germany	PIMUZ	1	2	2					7	6					Holzmaden_1
Seirocrinus	subangularis	Seirocrinus_subangularis	Pentacrinoidea	Articulata	Planktonic	PIMUZ 17251.1	Jurassic	Toarcian	178.5	Holzmaden	Germany	PIMUZ	1	2	2					7	7					Holzmaden_1
Seirocrinus	subangularis	Seirocrinus_subangularis	Pentacrinoidea	Articulata	Planktonic	SMNS006	Jurassic	Toarcian	178.5	Holzmaden	Germany	SMNS	3	2	2	2	2			7	7	7	7	7	Nr.29146	Holzmaden_3
Seirocrinus	subangularis	Seirocrinus_subangularis	Pentacrinoidea	Articulata	Planktonic	SMNS007.4	Jurassic	Toarcian	178.5	Holzmaden	Germany	SMNS	2	2	2	2				7	7					Holzmaden_3
Seirocrinus	subangularis	Seirocrinus_subangularis	Pentacrinoidea	Articulata	Planktonic	SMNS008.2	Jurassic	Toarcian	178.5	Holzmaden	Germany	SMNS	1	2	2					7	7	7	7			Holzmaden_3
Seirocrinus	subangularis	Seirocrinus_subangularis	Pentacrinoidea	Articulata	Planktonic	SMNS009.8	Jurassic	Toarcian	178.5	Holzmaden	Germany	SMNS	2	2	2	2				7	7	7	7			Holzmaden_3
Seirocrinus	subangularis	Seirocrinus_subangularis	Pentacrinoidea	Articulata	Planktonic	SMNS009.9	Jurassic	Toarcian	178.5	Holzmaden	Germany	SMNS	1	2	2					7	7					Holzmaden_3
Seirocrinus	subangularis	Seirocrinus_subangularis	Pentacrinoidea	Articulata	Planktonic	SMNS009.13	Jurassic	Toarcian	178.5	Holzmaden	Germany	SMNS	1	2	3					7	7	7	7			Holzmaden_3
Seirocrinus	subangularis	Seirocrinus_subangularis	Pentacrinoidea	Articulata	Planktonic	GPIT001.2	Jurassic	Toarcian	178.5	Zell_Baden-W_ttemberg	Germany	GPIT	1	2	2					7	7
Seirocrinus	subangularis	Seirocrinus_subangularis	Pentacrinoidea	Articulata	Planktonic	GPIT003	Jurassic	Toarcian	178.5	Holzmaden	Germany	GPIT	2	2	2	2				7	7	7	7		NC/6/F/30
Seirocrinus	subangularis	Seirocrinus_subangularis	Pentacrinoidea	Articulata	Planktonic	GPIT004	Jurassic	Toarcian	178.5	Hiuterweiles		GPIT	2	2	2	2				8	7				NC/6/F/30
Seirocrinus	subangularis	Seirocrinus_subangularis	Pentacrinoidea	Articulata	Planktonic	Ec.28298	Jurassic	Toarcian	178.5	Holzmaden	Germany	NMG	1	2	2					7
Pachylocrinus	aequalis	Pachylocrinus_aequalis	Pentacrinoidea	Cyathoformes	Stalked crinoid	MB.E.668	Carboniferous	Tournaisian	353	Indiana	USA	PMB	3	2	2	2	2			7	7	7	7			Indiania_1
Pachylocrinus	aequalis	Pachylocrinus_aequalis	Pentacrinoidea	Cyathoformes	Stalked crinoid	MB.E.640	Carboniferous	Tournaisian	353	Indiana	USA	PMB	2	2	2	2				7	7					Indiania_1
Pachylocrinus	aequalis	Pachylocrinus_aequalis	Pentacrinoidea	Cyathoformes	Stalked crinoid	MB.E.639	Carboniferous	Tournaisian	353	Indiana	USA	PMB	2	2	2	2				11	7	7	7			Indiania_1
Pachylocrinus	aequalis	Pachylocrinus_aequalis	Pentacrinoidea	Cyathoformes	Stalked crinoid	MB.E.638	Carboniferous	Tournaisian	353	Indiana	USA	PMB	2	2	2	2				7	8	5				Indiania_1
Pachylocrinus	aequalis	Pachylocrinus_aequalis	Pentacrinoidea	Cyathoformes	Stalked crinoid	MB.E.641	Carboniferous	Tournaisian	353	Indiana	USA	PMB	2	2	2	2				6	5	7	7	7		Indiania_1
Pachylocrinus	aequalis	Pachylocrinus_aequalis	Pentacrinoidea	Cyathoformes	Stalked crinoid	MB.E.667	Carboniferous	Tournaisian	353	Indiana	USA	PMB	2	2	2	2				7	7	7				Indiania_1
Pachylocrinus	aequalis	Pachylocrinus_aequalis	Pentacrinoidea	Cyathoformes	Stalked crinoid	MB.E.642	Carboniferous	Tournaisian	353	Indiana	USA	PMB	3	2	2	2	2
Pachylocrinus	aequalis	Pachylocrinus_aequalis	Pentacrinoidea	Cyathoformes	Stalked crinoid	SMF89420	Carboniferous	Tournaisian	353	Crawfordsville_Indiana	USA	SMF	3	2	2	2	2			7	7	7	9			Indiana_3
Pachylocrinus	aequalis	Pachylocrinus_aequalis	Pentacrinoidea	Cyathoformes	Stalked crinoid	SMF89426	Carboniferous	Tournaisian	353	Crawfordsville_Indiana	USA	SMF	3	2	2	2	2			5	7	7	7			Indiana_3
Pachylocrinus	aequalis	Pachylocrinus_aequalis	Pentacrinoidea	Cyathoformes	Stalked crinoid	E5415	Carboniferous	Tournaisian	353	Crawfordsville_Indiana	USA	NHM	2	2	2	2				7	9	7
Pachylocrinus	aequalis	Pachylocrinus_aequalis	Pentacrinoidea	Cyathoformes	Stalked crinoid	MB.E.644	Carboniferous	Tournaisian	353	Crawfordsville_Indiana	USA	PMB	3	2	3	1	1			6
Pachylocrinus	aequalis	Pachylocrinus_aequalis	Pentacrinoidea	Cyathoformes	Stalked crinoid	MB.E.642	Carboniferous	Tournaisian	353	Crawfordsville_Indiana	USA	PMB	3	2	2	2	2			4
Pachylocrinus	aequalis	Pachylocrinus_aequalis	Pentacrinoidea	Cyathoformes	Stalked crinoid	No.43.1	Carboniferous	Tournaisian	353	Crawfordsville_Indiana	USA	MHNG	2	1	2	2
Pachylocrinus	aequalis	Pachylocrinus_aequalis	Pentacrinoidea	Cyathoformes	Stalked crinoid	No.43.2	Carboniferous	Tournaisian	353	Crawfordsville_Indiana	USA	MHNG	2	1	2	2
Scaphiocrinus	unicus	Pachylocrinus_aequalis	Pentacrinoidea	Cyathoformes	Stalked crinoid	SMF89427	Carboniferous	Tournaisian	353	Crawfordsville_Indiana	USA	SMF	2	2	1	1				6	8	8				Indiana_3
Pachylocrinus	subaequalis	Pachylocrinus_subaequalis	Pentacrinoidea	Cyathoformes	Stalked crinoid	YPM IP 008466	Carboniferous	Tournaisian	353	Crawfordsville_Indiana	USA	YPM	2	2	2	2				5	5	5			https://www.idigbio.org/portal/records/fd20b44d-5f29-4324-a228-6f4847a8e2e7
Pachylocrinus	subaequalis	Pachylocrinus_subaequalis	Pentacrinoidea	Cyathoformes	Stalked crinoid	YPM IP 008487	Carboniferous	Tournaisian	353	Crawfordsville_Indiana	USA	YPM	3	2	2	2	2			7					https://www.idigbio.org/portal/records/2956774d-18f3-4c94-93d7-fa40995efc99
Abacocrinus	Abacocrinus_sp	Abacocrinus_sp	Camerata	Monobathrida	Stalked crinoid	Ec.10923	Silurian	Wenlock	430	Gotland_Follingbo	Sweden	NMG	2	2	2	2				9	9
Abacocrinus	Abacocrinus_sp	Abacocrinus_sp	Camerata	Monobathrida	Stalked crinoid	Ec.10864	Silurian	Wenlock	430	Gotland_Follingbo	Sweden	NMG	2	2	2	2				1	1	1	1	1
Abacocrinus	Abacocrinus_sp	Abacocrinus_sp	Camerata	Monobathrida	Stalked crinoid	Ec.10886	Silurian	Wenlock	430	Gotland_Follingbo	Sweden	NMG	1	2	2					1
Abacocrinus	Abacocrinus_sp	Abacocrinus_sp	Camerata	Monobathrida	Stalked crinoid	Ec.10941	Silurian	Wenlock	430	Gotland_Follingbo	Sweden	NMG	1	2	2					11	1
Cyathocrinites	acinotubus	Cyathocrinites_acinotubus	Pentacrinoidea	Cyathoformes	Stalked crinoid	C.42	Silurian	Wenlock	430	Dudley	UK	OUM	3	1	3	3	3
Cyathocrinites	capillaris	Cyathocrinites_capillaris	Pentacrinoidea	Cyathoformes	Stalked crinoid	R68678	Silurian	Wenlock	430	Dudley	UK	MNHN	2	2	2	2				2	2	2	2			Dudley_1
Cyathocrinites	goniodactylus	Cyathocrinites_goniodactylus	Pentacrinoidea	Cyathoformes	Stalked crinoid	R68682	Silurian	Wenlock	430	Dudley	UK	MNHN	3	2	1	2	2			2	2	2				Dudley_1
Cyathocrinus	ramosus	Cyathocrinus_ramosus	Pentacrinoidea	Cyathoformes	Stalked crinoid	Ec.9150	Silurian	Wenlock	430	Gotland_Follingbo	Sweden	NMG	2	2	2	2				3	3
Cyathocrinus	ramosus	Cyathocrinus_ramosus	Pentacrinoidea	Cyathoformes	Stalked crinoid	Ec.9145	Silurian	Wenlock	430	Gotland_Follingbo	Sweden	NMG	2	2	2	3				4	4
Cyathocrinus	ramosus	Cyathocrinus_ramosus	Pentacrinoidea	Cyathoformes	Stalked crinoid	Ec.9155	Silurian	Wenlock	430	Gotland_Follingbo	Sweden	NMG	1	2	2					4
Cyathocrinus	ramosus	Cyathocrinus_ramosus	Pentacrinoidea	Cyathoformes	Stalked crinoid	Ec.9144	Silurian	Wenlock	430	Gotland_Follingbo	Sweden	NMG	2	2	2	2				3	3	3	2
Desmidocrinus	heterodactylus	Desmidocrinus_heterodactylus	Camerata	Monobathrida	Stalked crinoid	65042	Silurian	Wenlock	430	Dudley	UK	MHNG	3	1	2	2	2
Gissocrinus	goniodactylus	Gissocrinus_goniodactylus	Pentacrinoidea	Cyathoformes	Stalked crinoid	C.17611	Silurian	Wenlock	430	Dudley	UK	OUM	2	1	1	1
Periechocrinus	moniliformis	Periechocrinus_moniliformis	Camerata	Monobathrida	Stalked crinoid	R68657	Silurian	Wenlock	430	Dudley	UK	MNHN	2	2	2	2				2	2	2	2			Dudley_1
Periechocrinus	moniliformis	Periechocrinus_moniliformis	Camerata	Monobathrida	Stalked crinoid	MNHN1	Silurian	Wenlock	430	Dudley	UK	MNHN	1	2	2					2	2					Dudley_1
Periechocrinus	moniliformis	Periechocrinus_moniliformis	Camerata	Monobathrida	Stalked crinoid	XXIII9a.1	Silurian	Wenlock	430	Dudley	UK	SMF	2	2	2	2				2	2	2	2
Periechocrinus	moniliformis	Periechocrinus_moniliformis	Camerata	Monobathrida	Stalked crinoid	XXIII9a.2	Silurian	Wenlock	430	Dudley	UK	SMF	2	2	2	2				3	2
Periechocrinus	Periechocrinus_sp	Periechocrinus_sp	Camerata	Monobathrida	Stalked crinoid	R68664	Silurian	Wenlock	430	Dudley	UK	MNHN	2	2	2	2				2	2					Dudley_1
Periechocrinus	Periechocrinus_sp	Periechocrinus_sp	Camerata	Monobathrida	Stalked crinoid	R68932	Silurian	Wenlock	430	Dudley	UK	MNHN	3	2	2	2	2			2	2					Dudley_1
Sagenocrinites	expansus	Sagenocrinites_expansus	Pentacrinoidea	Flexibilia	Stalked crinoid	R68610	Silurian	Wenlock	430	Dudley	UK	MNHN	1	2	2					3						Dudley_1
Sagenocrinites	expansus	Sagenocrinites_expansus	Pentacrinoidea	Flexibilia	Stalked crinoid	R68612	Silurian	Wenlock	430	Dudley	UK	MNHN	3	2	2	2	2			3	3	3	3	3		Dudley_1
Sagenocrinites	expansus	Sagenocrinites_expansus	Pentacrinoidea	Flexibilia	Stalked crinoid	E1415	Silurian	Wenlock	430	Dudley	UK	NHM	1	2	2					3	4	3
Sagenocrinites	expansus	Sagenocrinites_expansus	Pentacrinoidea	Flexibilia	Stalked crinoid	57145	Silurian	Wenlock	430	Dudley	UK	NHM	3	2	2	2	2			4	4	4	3
Sagenocrinites	expansus	Sagenocrinites_expansus	Pentacrinoidea	Flexibilia	Stalked crinoid	57144	Silurian	Wenlock	430	Dudley	UK	NHM	2	2	2	2				3	4	3	4	4
Sagenocrinites	expansus	Sagenocrinites_expansus	Pentacrinoidea	Flexibilia	Stalked crinoid	57460	Silurian	Wenlock	430	Dudley	UK	NHM	2	2	2	2				3	4	3	4
Sagenocrinites	expansus	Sagenocrinites_expansus	Pentacrinoidea	Flexibilia	Stalked crinoid	57147	Silurian	Wenlock	430	Dudley	UK	NHM	3	2	2	2	2			3	3	3
Sagenocrinites	expansus	Sagenocrinites_expansus	Pentacrinoidea	Flexibilia	Stalked crinoid	47824	Silurian	Wenlock	430	Dudley	UK	NHM	3	2	2	2	2			3	3
Sagenocrinites	expansus	Sagenocrinites_expansus	Pentacrinoidea	Flexibilia	Stalked crinoid	57148	Silurian	Wenlock	430	Dudley	UK	NHM	2	2	2	2				3
Sagenocrinites	expansus	Sagenocrinites_expansus	Pentacrinoidea	Flexibilia	Stalked crinoid	E14256	Silurian	Wenlock	430	Dudley	UK	NHM	2	2	2	2				3	4	3
Sagenocrinites	expansus	Sagenocrinites_expansus	Pentacrinoidea	Flexibilia	Stalked crinoid	57143	Silurian	Wenlock	430	Dudley	UK	NHM	2	2	2	2				3	3	3	3
Sagenocrinites	expansus	Sagenocrinites_expansus	Pentacrinoidea	Flexibilia	Stalked crinoid	57139	Silurian	Wenlock	430	Dudley	UK	NHM	2	2	2	1				4	4	4	4
Sagenocrinites	expansus	Sagenocrinites_expansus	Pentacrinoidea	Flexibilia	Stalked crinoid	E1415.1	Silurian	Wenlock	430	Dudley	UK	NHM	1	2	2					3	3	3
Sagenocrinites	expansus	Sagenocrinites_expansus	Pentacrinoidea	Flexibilia	Stalked crinoid	E1415.2	Silurian	Wenlock	430	Dudley	UK	NHM	1	2	2					3	4
Sagenocrinites	expansus	Sagenocrinites_expansus	Pentacrinoidea	Flexibilia	Stalked crinoid	57459	Silurian	Wenlock	430	Dudley	UK	NHM	3	2	2	2	2			3	3	3	3	3
Sagenocrinites	expansus	Sagenocrinites_expansus	Pentacrinoidea	Flexibilia	Stalked crinoid	38694	Silurian	Wenlock	430	Dudley	UK	NHM	2	2	2	2				3	3	3	3
Sagenocrinites	expansus	Sagenocrinites_expansus	Pentacrinoidea	Flexibilia	Stalked crinoid	57357	Silurian	Wenlock	430	Dudley	UK	NHM	2	2	2	2				3	3	3	3
Sagenocrinites	expansus	Sagenocrinites_expansus	Pentacrinoidea	Flexibilia	Stalked crinoid	FBG002	Silurian	Wenlock	430	Dudley	UK	FBG	3	2	2	2	2			4	5	4
Sagenocrinites	expansus	Sagenocrinites_expansus	Pentacrinoidea	Flexibilia	Stalked crinoid	C.17605	Silurian	Wenlock	430	Dudley	UK	OUM	2	1	2	2
Sagenocrinites	Sagenocrinites_sp	Sagenocrinites_sp	Pentacrinoidea	Flexibilia	Stalked crinoid	C.17477	Silurian	Wenlock	430		UK	OUM	2	1	2	2
Sagenocrinites	Sagenocrinites_sp	Sagenocrinites_sp	Pentacrinoidea	Flexibilia	Stalked crinoid	C.17478	Silurian	Wenlock	430		UK	OUM	2	1	2	3
Temnocrinus	tuberculatus	Temnocrinus_tuberculatus	Pentacrinoidea	Flexibilia	Stalked crinoid	R68871	Silurian	Wenlock	430	Dudley	UK	MNHN	1	2	3					3	3	3				Dudley_1
Temnocrinus	tuberculatus	Temnocrinus_tuberculatus	Pentacrinoidea	Flexibilia	Stalked crinoid	38648.1	Silurian	Wenlock	430	Dudley	UK	NHM	2	2	3	2				3	3
Temnocrinus	tuberculatus	Temnocrinus_tuberculatus	Pentacrinoidea	Flexibilia	Stalked crinoid	38648.2	Silurian	Wenlock	430	Dudley	UK	NHM	3	2	2	2	3			3	3
Temnocrinus	tuberculatus	Temnocrinus_tuberculatus	Pentacrinoidea	Flexibilia	Stalked crinoid	38648.3	Silurian	Wenlock	430	Dudley	UK	NHM	2	2	3	2				3	3
Temnocrinus	tuberculatus	Temnocrinus_tuberculatus	Pentacrinoidea	Flexibilia	Stalked crinoid	E14908	Silurian	Wenlock	430	Dudley	UK	NHM	2	2	2	2				3	3
Temnocrinus	tuberculatus	Temnocrinus_tuberculatus	Pentacrinoidea	Flexibilia	Stalked crinoid	E68167	Silurian	Wenlock	430	Dudley	UK	NHM	1	2	2					4	4	4
Temnocrinus	tuberculatus	Temnocrinus_tuberculatus	Pentacrinoidea	Flexibilia	Stalked crinoid	38626	Silurian	Wenlock	430	Dudley	UK	NHM	2	2	2	2				4	3
Temnocrinus	tuberculatus	Temnocrinus_tuberculatus	Pentacrinoidea	Flexibilia	Stalked crinoid	57343.1	Silurian	Wenlock	430	Dudley	UK	NHM	2	2	2	3				3	3	3
Temnocrinus	tuberculatus	Temnocrinus_tuberculatus	Pentacrinoidea	Flexibilia	Stalked crinoid	57343.2	Silurian	Wenlock	430	Dudley	UK	NHM	1	2	2					3
Temnocrinus	tuberculatus	Temnocrinus_tuberculatus	Pentacrinoidea	Flexibilia	Stalked crinoid	57468	Silurian	Wenlock	430	Dudley	UK	NHM	2	2	2	2				4	4	3
Temnocrinus	tuberculatus	Temnocrinus_tuberculatus	Pentacrinoidea	Flexibilia	Stalked crinoid	25528	Silurian	Wenlock	430	Dudley	UK	NHM	2	2	2	2				3	3	3
Temnocrinus	tuberculatus	Temnocrinus_tuberculatus	Pentacrinoidea	Flexibilia	Stalked crinoid	57338	Silurian	Wenlock	430	Dudley	UK	NHM	2	2	2	2				4	4
Temnocrinus	tuberculatus	Temnocrinus_tuberculatus	Pentacrinoidea	Flexibilia	Stalked crinoid	E5745	Silurian	Wenlock	430	Dudley	UK	NHM	2	2	2	2				3	4	3
Temnocrinus	tuberculatus	Temnocrinus_tuberculatus	Pentacrinoidea	Flexibilia	Stalked crinoid	57155	Silurian	Wenlock	430	Dudley	UK	NHM	1	2	2					3	3	3
Temnocrinus	tuberculatus	Temnocrinus_tuberculatus	Pentacrinoidea	Flexibilia	Stalked crinoid	75726.1	Silurian	Wenlock	430	Dudley	UK	NHM	5	2	2	3	2	2	2	3	3	3	3	3
Temnocrinus	tuberculatus	Temnocrinus_tuberculatus	Pentacrinoidea	Flexibilia	Stalked crinoid	75726.2	Silurian	Wenlock	430	Dudley	UK	NHM	2	2	2	2				4	4	3
Temnocrinus	tuberculatus	Temnocrinus_tuberculatus	Pentacrinoidea	Flexibilia	Stalked crinoid	57231	Silurian	Wenlock	430	Dudley	UK	NHM	3	2	1	2	2			3	3	3
Temnocrinus	tuberculatus	Temnocrinus_tuberculatus	Pentacrinoidea	Flexibilia	Stalked crinoid	50220	Silurian	Wenlock	430	Dudley	UK	NHM	1	2	2					3
Temnocrinus	tuberculatus	Temnocrinus_tuberculatus	Pentacrinoidea	Flexibilia	Stalked crinoid	E14924	Silurian	Wenlock	430	Dudley	UK	NHM	2	2	2	2				3	3	3	3
Temnocrinus	tuberculatus	Temnocrinus_tuberculatus	Pentacrinoidea	Flexibilia	Stalked crinoid	38646	Silurian	Wenlock	430	Dudley	UK	NHM	3	2	2	2	2			3	3	3	4
Temnocrinus	tuberculatus	Temnocrinus_tuberculatus	Pentacrinoidea	Flexibilia	Stalked crinoid	57156	Silurian	Wenlock	430	Dudley	UK	NHM	2	2	2	2				4	3	3	3	3
Temnocrinus	tuberculatus	Temnocrinus_tuberculatus	Pentacrinoidea	Flexibilia	Stalked crinoid	E1418/5	Silurian	Wenlock	430	Dudley	UK	NHM	4	2	2	2	2	2		3	3	3	3	3
Temnocrinus	tuberculatus	Temnocrinus_tuberculatus	Pentacrinoidea	Flexibilia	Stalked crinoid	E57467	Silurian	Wenlock	430	Dudley	UK	NHM	1	2	2					3	3	3	3
Temnocrinus	tuberculatus	Temnocrinus_tuberculatus	Pentacrinoidea	Flexibilia	Stalked crinoid	40211	Silurian	Wenlock	430	Dudley	UK	NHM	3	2	3	2	2			3	3	3	3	4
Temnocrinus	tuberculatus	Temnocrinus_tuberculatus	Pentacrinoidea	Flexibilia	Stalked crinoid	E1418/4	Silurian	Wenlock	430	Dudley	UK	NHM	1	2	2					3
Temnocrinus	tuberculatus	Temnocrinus_tuberculatus	Pentacrinoidea	Flexibilia	Stalked crinoid	40210	Silurian	Wenlock	430	Dudley	UK	NHM	2	2	2	2				3	3	3
Temnocrinus	tuberculatus	Temnocrinus_tuberculatus	Pentacrinoidea	Flexibilia	Stalked crinoid	E45631	Silurian	Wenlock	430	Dudley	UK	NHM	1	2	2					3	3
Temnocrinus	tuberculatus	Temnocrinus_tuberculatus	Pentacrinoidea	Flexibilia	Stalked crinoid	E1418/10	Silurian	Wenlock	430	Dudley	UK	NHM	2	2	2	2				4	4	4
Temnocrinus	tuberculatus	Temnocrinus_tuberculatus	Pentacrinoidea	Flexibilia	Stalked crinoid	57466	Silurian	Wenlock	430	Dudley	UK	NHM	3	2	3	3	3			3	3
Temnocrinus	tuberculatus	Temnocrinus_tuberculatus	Pentacrinoidea	Flexibilia	Stalked crinoid	FBG003	Silurian	Wenlock	430	Dudley	UK	FBG	3	2	2	2	2			3	3	3
Temnocrinus	tuberculatus	Temnocrinus_tuberculatus	Pentacrinoidea	Flexibilia	Stalked crinoid	MHNG005	Silurian	Wenlock	430	Dudley	UK	MHNG	2	1	2	2
Anechocrinus	nalbiaensis	Anechocrinus_nalbiaensis	Pentacrinoidea	Cyathoformes	Stalked crinoid	UWA 27008	Permian	Permian	275.5		Australia	Ref (see remarks)	1	1	1										WEBSTER, G. D. 1990. New Permian crinoids from Australia. Palaeontology, 33(1):49-74.
Archaeoisocrinus	occiduaustralis	Archaeoisocrinus_occiduaustralis	Pentacrinoidea	Articulata	Stalked crinoid	QMF38879	Permian	Permian	275.5		Australia	Ref (see remarks)	3	1	1	2	2								WEBSTER, G. D. & JELL, P. A. 1999. New Permian crinoids from Australia. Memoirs of the Queensland Museum, 43(1):279-339.
Meganotocrinus	princeps	Meganotocrinus_princeps	Pentacrinoidea	Incertae sedis	Stalked crinoid	BME68151	Permian	Permian	275.5		Australia	Ref (see remarks)	1	1	2										WEBSTER, G. D. & JELL, P. A. 1999. New Permian crinoids from Australia. Memoirs of the Queensland Museum, 43(1):279-339.
Notiocirnus	timoricus	Notiocirnus_timoricus			Stalked crinoid		Permian	Permian	276	Timor	Indonesia	Ref (see remarks)	2	1	1	1									DE JONG, K. 1986. Het Geologisch Museum van de Universiteit van. Amsterdam
Skaiocrinus	granulosus	Skaiocrinus_granulosus	Pentacrinoidea	Cyathoformes	Stalked crinoid	UWA 21178	Permian	Permian	275.5		Australia	Ref (see remarks)	1	1	1										WEBSTER, G. D. 1990. New Permian crinoids from Australia. Palaeontology, 33(1):49-74.
Stomiocirnus	ferruginus	Stomiocirnus_ferruginus	Camerata	Monobathrida	Stalked crinoid	UWA 27006	Permian	Permian	275.5		Australia	Ref (see remarks)	2	1	2	2									WEBSTER, G. D. 1990. New Permian crinoids from Australia. Palaeontology, 33(1):49-74.
